# Supplementary material for: Sexual antagonism evolves when autosomes influence offspring sex ratio
Source: bioRxiv. 2023 Jun 15:2023.06.14.544982. Preprint. [Version 1] doi: 10.1101/2023.06.14.544982 (PMC10312671; doi:10.1101/2023.06.14.544982)
Supplement: Supplement 1 [file media-1.zip]

Archive with 15 entries (14 files):
- supplementary_files/
- __MACOSX/._supplementary_files
- supplementary_files/MatingAfterColonization.slim
- __MACOSX/supplementary_files/._MatingAfterColonization.slim
- supplementary_files/FiguresAndAnalysis.R
- __MACOSX/supplementary_files/._FiguresAndAnalysis.R
- supplementary_files/MatingInPanmicticPool.slim
- __MACOSX/supplementary_files/._MatingInPanmicticPool.slim
- supplementary_files/Supplementary_data.xlsx
- __MACOSX/supplementary_files/._Supplementary_data.xlsx
- supplementary_files/SlimWrapper.py
- __MACOSX/supplementary_files/._SlimWrapper.py
- supplementary_files/MatingBeforeDispersalLocally.slim
- __MACOSX/supplementary_files/._MatingBeforeDispersalLocally.slim
- supplementary_files/.Rapp.history
