# Supplementary material for: Sexual antagonism evolves when autosomes influence offspring sex ratio
Source: bioRxiv. 2023 Jun 15:2023.06.14.544982. Preprint. [Version 1] doi: 10.1101/2023.06.14.544982 (PMC10312671; doi:10.1101/2023.06.14.544982)
Supplement: Supplement 1 [file media-1.zip › supplementary_files/Supplementary_data.xlsx]

## Sheet: Key
DESCRIPTION OF COLUMNS
Column name	Description
nFounders	Number of founding individuals on a patch.
G	Number of generations within a patch as in Bulmer, M. G., & Taylor, P. D. (1980).
mode	Inheritance mode, can be 1 for maternally-acting loci, 2 for paternally-acting loci, and 3 for maternally- and paternally-acting loci.
generation	generation count.
QstMat	The Qst or the proportion of among patch varience in sex ratio genetic effects over the total varience. QstMat is for the effects of maternally-acting loci for females in the founding generation.
QstPat	The Qst, or the proportion of among patch varience over the total varience of sex-ratio genetic effect. Qstpat is for the effects of paternally-acting loci in males in the founding generation.
SexRatio	Proportion of males measured across the whole population in the first generation produced on a patch.
patGE	Genetic effects of paternally-acting loci for males in the first generation produced on a patch
matGE	Genetic effects of paternally-acting loci for males in the first generation produced on a patch
DESCRIPTION OF DATA TABLES
Data table	Description
Supplementary_Data_1	Mating after colonization with male and female founders. Simululations for nFounders 2-10 and three inheritance modes with a brood size of 10, overlapping generations, 3 generations in a patch, an initial sex ratio of 0.5, and 25 replicates for each condition.
Supplementary_Data_2	Mating after colonization with male and female founders. Simululations for nFounders 2-30 and three inheritance modes with a brood size of 3, overlapping generations, 3 generations in a patch, an initial sex ratio of 0.5, and 25 replicates for each condition.
Supplementary_Data_3	Mating after colonization with male and female founders. Simululations for nFounders 2-10 and three inheritance modes with a brood size of 10, descrete generations, 3 generations in a patch, an initial sex ratio of 0.5, and 25 replicates for each condition.
Supplementary_Data_4	Mating after colonization with male and female founders. Simululations for nFounders 2-5 and three inheritance modes with a brood size of 5, descrete generations, 1-4 generations in a patch, an initial sex ratio of 0.5, and 20 replicates for each condition.
Supplementary_Data_5	Mating after dispersal in a pool with only female founders as in Bulmer, M. G., & Taylor, P. D. (1980). Simululations for nFounders 1-5 and three inheritance modes with a brood size of 5, descrete generations, 1-4 generations in a patch, an initial sex ratio of 0.5, and 20 replicates for each condition.
Supplementary_Data_6	Mating before dispersal with only female founders as in Hamilton, W. D. (1967). Simululations for nFounders 1-5 and three inheritance modes with a brood size of 5, descrete generations, 1-4 generations in a patch, an initial sex ratio of 0.5, and 20 replicates for each condition.

## Sheet: Supplemental_Data_1
nFounders	G	mode	generation	QstMat	QstPat	SexRatio	patGE	matGE
5	3	1	93	0.352346	0.57716	0.499485	0.49929	0.497522
5	3	1	189	0.45735	0.52657	0.490718	0.501124	0.487912
5	3	1	285	0.395166	0.488875	0.477228	0.502945	0.47651
5	3	1	381	0.39467	0.506743	0.455051	0.510592	0.447558
5	3	1	477	0.360733	0.552572	0.414145	0.516195	0.414829
5	3	1	573	0.414359	0.49253	0.400505	0.508829	0.409261
5	3	1	669	0.419847	0.492863	0.41869	0.504758	0.415796
5	3	1	765	0.446497	0.66991	0.405205	0.506599	0.413033
5	3	1	861	0.37531	0.584691	0.4015	0.503094	0.397355
5	3	1	957	0.360405	0.572236	0.391814	0.535199	0.403696
5	3	1	1053	0.423951	0.549306	0.418447	0.542038	0.408331
5	3	1	1149	0.40204	0.656973	0.416881	0.558383	0.405551
5	3	1	1245	0.423587	0.485589	0.39658	0.562647	0.397569
5	3	1	1341	0.374168	0.644273	0.397569	0.573507	0.391077
5	3	1	1437	0.417269	0.693389	0.415207	0.58884	0.414591
5	3	1	1533	0.398502	0.589103	0.390391	0.614767	0.387675
5	3	1	1629	0.416994	0.630978	0.395707	0.614413	0.393127
5	3	1	1725	0.37572	0.666111	0.390112	0.629871	0.393511
5	3	1	1821	0.379016	0.459585	0.393426	0.632278	0.394773
5	3	1	1917	0.355331	0.528643	0.382637	0.674639	0.396973
5	3	1	2013	0.424449	0.496327	0.400332	0.678737	0.400058
5	3	1	2109	0.386309	0.554893	0.405599	0.65594	0.395695
5	3	1	2205	0.384686	0.502155	0.394737	0.640697	0.389282
5	3	1	2301	0.351988	0.474105	0.385643	0.592139	0.389742
5	3	1	2397	0.308954	0.518064	0.395399	0.583781	0.384609
5	3	1	2493	0.369156	0.616644	0.392834	0.587058	0.401485
5	3	1	2589	0.354486	0.649228	0.382016	0.578267	0.390457
5	3	1	2685	0.388118	0.516895	0.398837	0.568527	0.397869
5	3	1	2781	0.388402	0.562205	0.38736	0.606345	0.392809
5	3	1	2877	0.360778	0.682735	0.3966	0.619799	0.405527
5	3	1	2973	0.36593	0.548023	0.400314	0.612814	0.396201
5	3	1	3069	0.343421	0.634659	0.372591	0.603706	0.375229
5	3	1	3165	0.383179	0.541132	0.403035	0.61227	0.394031
5	3	1	3261	0.468152	0.526195	0.409136	0.645221	0.413903
5	3	1	3357	0.438726	0.545209	0.41258	0.661649	0.417711
5	3	1	3453	0.424206	0.614321	0.420067	0.665368	0.417026
5	3	1	3549	0.465077	0.57529	0.399356	0.674401	0.397479
5	3	1	3645	0.317577	0.552431	0.383801	0.658716	0.384966
5	3	1	3741	0.360591	0.563939	0.406317	0.651902	0.408091
5	3	1	3837	0.449295	0.688238	0.38544	0.633182	0.384139
5	3	1	3933	0.306739	0.665664	0.363945	0.622243	0.366587
5	3	1	4029	0.371942	0.653797	0.372354	0.619179	0.378381
5	3	1	4125	0.359015	0.606178	0.379167	0.578024	0.384868
5	3	1	4221	0.441779	0.711331	0.384793	0.58801	0.390663
5	3	1	4317	0.39347	0.567188	0.409431	0.583901	0.405996
5	3	1	4413	0.417151	0.45971	0.411824	0.576539	0.405415
5	3	1	4509	0.46508	0.539597	0.397083	0.568344	0.39422
5	3	1	4605	0.434713	0.587779	0.379227	0.528955	0.386136
5	3	1	4701	0.364456	0.765475	0.384458	0.513967	0.39171
5	3	1	4797	0.368639	0.671776	0.381319	0.51731	0.394733
5	3	1	4893	0.415483	0.606918	0.379398	0.512196	0.384514
5	3	1	4989	0.390356	0.588508	0.404821	0.529986	0.391502
5	3	1	5085	0.373826	0.639358	0.380831	0.533747	0.395997
5	3	1	5181	0.415708	0.531259	0.403236	0.519306	0.410688
5	3	1	5277	0.355617	0.611545	0.363407	0.516743	0.382617
5	3	1	5373	0.405923	0.538578	0.393881	0.493401	0.390649
5	3	1	5469	0.33298	0.583414	0.384929	0.513038	0.391775
5	3	1	5565	0.433678	0.636485	0.382907	0.518934	0.394067
5	3	1	5661	0.355286	0.562759	0.406319	0.50423	0.406054
5	3	1	5757	0.371332	0.575438	0.38336	0.543906	0.390236
5	3	1	5853	0.338476	0.597229	0.398374	0.575841	0.409395
5	3	1	5949	0.386266	0.54339	0.400316	0.598366	0.402548
5	3	1	6045	0.399576	0.663754	0.396989	0.589176	0.398062
5	3	1	6141	0.396326	0.574865	0.394876	0.542654	0.381996
5	3	1	6237	0.395701	0.697486	0.380124	0.518783	0.3931
5	3	1	6333	0.363123	0.660025	0.407344	0.502333	0.403754
5	3	1	6429	0.483913	0.504002	0.412258	0.496072	0.411093
5	3	1	6525	0.438605	0.548802	0.394081	0.513406	0.402555
5	3	1	6621	0.367949	0.619013	0.387903	0.524888	0.400509
5	3	1	6717	0.387602	0.588199	0.395827	0.504007	0.398849
5	3	1	6813	0.41018	0.566133	0.391468	0.485787	0.395662
5	3	1	6909	0.364297	0.55155	0.398567	0.47468	0.396718
5	3	1	7005	0.431552	0.541999	0.395681	0.489957	0.397727
5	3	1	7101	0.368937	0.627905	0.389548	0.487352	0.402153
5	3	1	7197	0.316792	0.601286	0.391374	0.532454	0.390091
5	3	1	7293	0.376965	0.559083	0.40509	0.51177	0.38923
5	3	1	7389	0.417739	0.621747	0.377971	0.513331	0.386484
5	3	1	7485	0.385344	0.532293	0.396378	0.512121	0.392488
5	3	1	7581	0.461296	0.607099	0.409516	0.503075	0.409997
5	3	1	7677	0.36804	0.665952	0.397302	0.494139	0.40018
5	3	1	7773	0.363999	0.59634	0.382817	0.464935	0.384856
5	3	1	7869	0.375409	0.449175	0.40274	0.474446	0.401759
5	3	1	7965	0.362042	0.564325	0.39933	0.43675	0.401257
5	3	1	8061	0.372725	0.568609	0.403975	0.445318	0.397314
5	3	1	8157	0.425791	0.685607	0.376461	0.449264	0.374936
5	3	1	8253	0.357424	0.550732	0.37811	0.437068	0.38571
5	3	1	8349	0.362565	0.531895	0.393376	0.479633	0.393151
5	3	1	8445	0.366036	0.488249	0.388576	0.489749	0.387224
5	3	1	8541	0.325511	0.556381	0.382126	0.482554	0.397827
5	3	1	8637	0.352523	0.622909	0.361659	0.48356	0.371248
5	3	1	8733	0.454624	0.532304	0.400955	0.485617	0.399508
5	3	1	8829	0.348761	0.63385	0.373717	0.497907	0.386658
5	3	1	8925	0.378815	0.570063	0.405	0.486349	0.3922
5	3	1	9021	0.396179	0.622271	0.384176	0.477817	0.39046
5	3	1	9117	0.422742	0.639397	0.403084	0.456504	0.406799
5	3	1	9213	0.397316	0.600083	0.392013	0.462833	0.40139
5	3	1	9309	0.349167	0.530331	0.382884	0.430179	0.393958
5	3	1	9405	0.444851	0.56748	0.413043	0.437305	0.412474
5	3	1	9501	0.353132	0.555321	0.382492	0.434857	0.403798
5	3	1	9597	0.389154	0.556918	0.42911	0.402768	0.426184
5	3	1	9693	0.380366	0.493031	0.391069	0.435041	0.395369
5	3	1	9789	0.440051	0.626262	0.395847	0.44027	0.393525
5	3	1	9885	0.469647	0.560736	0.398686	0.459418	0.392421
5	3	1	9981	0.464066	0.580068	0.39547	0.458493	0.39606
6	3	1	93	0.311789	0.2884	0.502305	0.500217	0.499746
6	3	1	189	0.455421	0.406697	0.484571	0.503892	0.487785
6	3	1	285	0.418007	0.505022	0.470889	0.510506	0.479747
6	3	1	381	0.29591	0.406207	0.460054	0.507971	0.46508
6	3	1	477	0.350945	0.467969	0.446164	0.498941	0.441678
6	3	1	573	0.403034	0.418797	0.434153	0.498934	0.431744
6	3	1	669	0.384394	0.484694	0.438336	0.510059	0.431619
6	3	1	765	0.487327	0.448498	0.437568	0.518452	0.430595
6	3	1	861	0.314406	0.389601	0.430851	0.514471	0.426657
6	3	1	957	0.280041	0.454682	0.420922	0.524558	0.423332
6	3	1	1053	0.292177	0.484751	0.399372	0.510938	0.396056
6	3	1	1149	0.297046	0.52612	0.386994	0.496182	0.394244
6	3	1	1245	0.418997	0.475502	0.391495	0.500187	0.399969
6	3	1	1341	0.300373	0.574329	0.399252	0.484178	0.403174
6	3	1	1437	0.329546	0.519555	0.393369	0.472732	0.398762
6	3	1	1533	0.307577	0.493977	0.40165	0.497084	0.406336
6	3	1	1629	0.336858	0.492833	0.421102	0.505363	0.421268
6	3	1	1725	0.312661	0.602806	0.400263	0.494925	0.3977
6	3	1	1821	0.322228	0.457006	0.403944	0.496244	0.400063
6	3	1	1917	0.303813	0.566539	0.412972	0.495464	0.416048
6	3	1	2013	0.303811	0.516697	0.413155	0.492062	0.416266
6	3	1	2109	0.329696	0.478278	0.420649	0.459737	0.404304
6	3	1	2205	0.387071	0.471986	0.408322	0.450235	0.401688
6	3	1	2301	0.359871	0.401618	0.423047	0.449767	0.425242
6	3	1	2397	0.330117	0.448842	0.436974	0.459731	0.437178
6	3	1	2493	0.349866	0.528389	0.408513	0.472308	0.407557
6	3	1	2589	0.323159	0.442189	0.418304	0.445444	0.416215
6	3	1	2685	0.358324	0.552239	0.409799	0.473465	0.411166
6	3	1	2781	0.367957	0.394156	0.413389	0.483446	0.407137
6	3	1	2877	0.27659	0.460686	0.40243	0.477013	0.397403
6	3	1	2973	0.295007	0.479497	0.416536	0.484422	0.413787
6	3	1	3069	0.296464	0.497377	0.409451	0.473898	0.407499
6	3	1	3165	0.338335	0.570831	0.388138	0.473391	0.392256
6	3	1	3261	0.330915	0.539885	0.410821	0.49778	0.41333
6	3	1	3357	0.354688	0.419541	0.426913	0.494538	0.426725
6	3	1	3453	0.322128	0.470363	0.411126	0.510222	0.422843
6	3	1	3549	0.339833	0.430717	0.401	0.492648	0.404226
6	3	1	3645	0.354176	0.542191	0.406667	0.486331	0.407992
6	3	1	3741	0.329502	0.507905	0.415128	0.496695	0.421166
6	3	1	3837	0.33685	0.542021	0.400497	0.496121	0.399057
6	3	1	3933	0.343575	0.474253	0.423388	0.509366	0.420498
6	3	1	4029	0.353809	0.445915	0.412253	0.493489	0.427243
6	3	1	4125	0.322756	0.497164	0.400761	0.522331	0.399259
6	3	1	4221	0.341985	0.474263	0.393032	0.548293	0.395826
6	3	1	4317	0.342558	0.49718	0.408299	0.562951	0.404588
6	3	1	4413	0.341765	0.560133	0.409499	0.518462	0.416125
6	3	1	4509	0.292458	0.460763	0.408442	0.537892	0.416879
6	3	1	4605	0.295117	0.439401	0.407926	0.525667	0.409194
6	3	1	4701	0.272216	0.520468	0.392338	0.503483	0.407186
6	3	1	4797	0.242225	0.506282	0.40239	0.494602	0.397116
6	3	1	4893	0.337431	0.485539	0.419634	0.541577	0.419996
6	3	1	4989	0.307766	0.539407	0.418088	0.542058	0.415889
6	3	1	5085	0.310746	0.504649	0.399073	0.561253	0.401177
6	3	1	5181	0.330323	0.541446	0.391453	0.562632	0.399022
6	3	1	5277	0.35119	0.487746	0.417748	0.552645	0.426205
6	3	1	5373	0.348658	0.501318	0.428947	0.553632	0.412019
6	3	1	5469	0.301482	0.493302	0.408021	0.556158	0.414319
6	3	1	5565	0.352938	0.466074	0.401312	0.558281	0.408716
6	3	1	5661	0.286028	0.448649	0.4	0.570816	0.407563
6	3	1	5757	0.348683	0.5115	0.405935	0.537844	0.41018
6	3	1	5853	0.341733	0.544417	0.389427	0.535245	0.389417
6	3	1	5949	0.280927	0.549181	0.404845	0.567002	0.407291
6	3	1	6045	0.320263	0.521745	0.411009	0.585211	0.417105
6	3	1	6141	0.32171	0.514501	0.398667	0.559074	0.399156
6	3	1	6237	0.370341	0.483657	0.409091	0.567809	0.412353
6	3	1	6333	0.292716	0.42715	0.396875	0.575342	0.407359
6	3	1	6429	0.288372	0.452701	0.431274	0.57529	0.426907
6	3	1	6525	0.368278	0.475127	0.398679	0.5702	0.405937
6	3	1	6621	0.348656	0.513277	0.409182	0.549511	0.408072
6	3	1	6717	0.278836	0.451504	0.421875	0.594787	0.427409
6	3	1	6813	0.328025	0.525702	0.394724	0.63133	0.398534
6	3	1	6909	0.355199	0.440962	0.395801	0.632875	0.398156
6	3	1	7005	0.26535	0.49475	0.390637	0.634638	0.398793
6	3	1	7101	0.325114	0.41678	0.383818	0.639482	0.397454
6	3	1	7197	0.307173	0.462574	0.409257	0.642122	0.403532
6	3	1	7293	0.338401	0.465762	0.406383	0.6684	0.402599
6	3	1	7389	0.329192	0.455308	0.403616	0.706375	0.401812
6	3	1	7485	0.320287	0.456926	0.40525	0.725225	0.410337
6	3	1	7581	0.316517	0.410212	0.42062	0.710756	0.425329
6	3	1	7677	0.371716	0.541563	0.423667	0.734372	0.4254
6	3	1	7773	0.368149	0.48261	0.427517	0.771983	0.431379
6	3	1	7869	0.335838	0.57379	0.414137	0.769536	0.419855
6	3	1	7965	0.370315	0.432028	0.401445	0.821692	0.403125
6	3	1	8061	0.394744	0.489278	0.403562	0.809332	0.411706
6	3	1	8157	0.369343	0.431761	0.391134	0.813971	0.395269
6	3	1	8253	0.387235	0.40003	0.388108	0.84226	0.405112
6	3	1	8349	0.372469	0.503066	0.407592	0.884635	0.414056
6	3	1	8445	0.360628	0.440677	0.419226	0.896715	0.427972
6	3	1	8541	0.307827	0.475236	0.432935	0.934415	0.427597
6	3	1	8637	0.349821	0.410267	0.422465	0.91766	0.426584
6	3	1	8733	0.355162	0.541019	0.416057	0.918551	0.408856
6	3	1	8829	0.390283	0.368805	0.412648	0.880992	0.4169
6	3	1	8925	0.31989	0.493439	0.406173	0.875684	0.412249
6	3	1	9021	0.325049	0.457508	0.408195	0.837265	0.416849
6	3	1	9117	0.273342	0.476874	0.412392	0.860914	0.419484
6	3	1	9213	0.383137	0.489867	0.398736	0.852377	0.397549
6	3	1	9309	0.309527	0.490192	0.411578	0.864724	0.413552
6	3	1	9405	0.312401	0.568832	0.408015	0.877903	0.418336
6	3	1	9501	0.297859	0.553271	0.393605	0.871488	0.393208
6	3	1	9597	0.293606	0.469586	0.398132	0.887027	0.409745
6	3	1	9693	0.297591	0.492609	0.406658	0.875333	0.410046
6	3	1	9789	0.305858	0.517456	0.390411	0.872231	0.403784
6	3	1	9885	0.367519	0.446117	0.396498	0.910276	0.401956
6	3	1	9981	0.33543	0.568595	0.400256	0.904664	0.410743
6	3	1	93	0.363964	0.379424	0.498417	0.500677	0.500052
6	3	1	189	0.507789	0.644776	0.497361	0.504285	0.49481
6	3	1	285	0.42441	0.389935	0.483784	0.499619	0.485822
6	3	1	381	0.361227	0.433679	0.44986	0.498641	0.459311
6	3	1	477	0.391148	0.397558	0.451892	0.504934	0.45049
6	3	1	573	0.442613	0.48569	0.455774	0.507431	0.445792
6	3	1	669	0.306495	0.432753	0.438441	0.508837	0.444359
6	3	1	765	0.358868	0.522124	0.434464	0.489373	0.432242
6	3	1	861	0.318202	0.573481	0.410039	0.512793	0.409925
6	3	1	957	0.305193	0.516277	0.410013	0.523946	0.411516
6	3	1	1053	0.327571	0.574073	0.401427	0.523175	0.399137
6	3	1	1149	0.350269	0.476066	0.424106	0.540951	0.420463
6	3	1	1245	0.344849	0.485894	0.412625	0.534089	0.415731
6	3	1	1341	0.348204	0.486344	0.391195	0.528988	0.396824
6	3	1	1437	0.262472	0.51259	0.388773	0.510046	0.390899
6	3	1	1533	0.366077	0.593077	0.399878	0.505326	0.397568
6	3	1	1629	0.306148	0.490008	0.411269	0.52888	0.406868
6	3	1	1725	0.301354	0.563212	0.405963	0.521334	0.409837
6	3	1	1821	0.323778	0.491503	0.403275	0.507441	0.403207
6	3	1	1917	0.36147	0.5525	0.429935	0.511947	0.42549
6	3	1	2013	0.35118	0.433203	0.420154	0.524124	0.41371
6	3	1	2109	0.307529	0.504821	0.410997	0.500385	0.411627
6	3	1	2205	0.270126	0.448042	0.396728	0.497826	0.394925
6	3	1	2301	0.36713	0.452146	0.396943	0.497531	0.405072
6	3	1	2397	0.332731	0.550418	0.403886	0.51927	0.411001
6	3	1	2493	0.213935	0.421525	0.386563	0.505504	0.39058
6	3	1	2589	0.293252	0.570369	0.386264	0.50623	0.394932
6	3	1	2685	0.339414	0.44244	0.405665	0.509485	0.417714
6	3	1	2781	0.395996	0.464064	0.41731	0.534465	0.421746
6	3	1	2877	0.274179	0.526326	0.403371	0.543886	0.409127
6	3	1	2973	0.27865	0.492391	0.420408	0.538957	0.416277
6	3	1	3069	0.354048	0.644609	0.401677	0.545053	0.408055
6	3	1	3165	0.311708	0.471769	0.411896	0.540626	0.40996
6	3	1	3261	0.293557	0.475045	0.39402	0.573208	0.39294
6	3	1	3357	0.286991	0.517758	0.397395	0.621281	0.398634
6	3	1	3453	0.318429	0.517768	0.400769	0.609446	0.414262
6	3	1	3549	0.373208	0.394656	0.405556	0.588919	0.409773
6	3	1	3645	0.298774	0.480359	0.410461	0.548002	0.407835
6	3	1	3741	0.289378	0.478085	0.400497	0.5464	0.406804
6	3	1	3837	0.355857	0.616958	0.410682	0.521076	0.408195
6	3	1	3933	0.284923	0.537803	0.399401	0.542465	0.402998
6	3	1	4029	0.374777	0.46226	0.428057	0.543774	0.43707
6	3	1	4125	0.339433	0.419911	0.419127	0.593125	0.420751
6	3	1	4221	0.358317	0.543874	0.417016	0.599578	0.417336
6	3	1	4317	0.260898	0.514756	0.409872	0.619295	0.418929
6	3	1	4413	0.318639	0.510008	0.401708	0.622224	0.395917
6	3	1	4509	0.408651	0.490341	0.405695	0.649296	0.412507
6	3	1	4605	0.353112	0.513726	0.402548	0.671109	0.396405
6	3	1	4701	0.315818	0.524051	0.410318	0.688838	0.42078
6	3	1	4797	0.238941	0.517756	0.38249	0.696667	0.397146
6	3	1	4893	0.325695	0.380953	0.401609	0.68638	0.404561
6	3	1	4989	0.358561	0.455874	0.401951	0.693552	0.400493
6	3	1	5085	0.350799	0.479563	0.398571	0.708822	0.414152
6	3	1	5181	0.314386	0.511766	0.408077	0.697392	0.405607
6	3	1	5277	0.303602	0.5249	0.406683	0.698519	0.412613
6	3	1	5373	0.285926	0.477784	0.416345	0.723565	0.412205
6	3	1	5469	0.347798	0.472574	0.393645	0.74327	0.399899
6	3	1	5565	0.41799	0.450558	0.406019	0.776557	0.408431
6	3	1	5661	0.290644	0.487494	0.410117	0.777076	0.422459
6	3	1	5757	0.35759	0.439759	0.410793	0.788745	0.412728
6	3	1	5853	0.301143	0.514815	0.398822	0.782824	0.40197
6	3	1	5949	0.297603	0.581752	0.391626	0.786221	0.394383
6	3	1	6045	0.353976	0.538413	0.404872	0.784891	0.412557
6	3	1	6141	0.298591	0.404325	0.376903	0.797942	0.380039
6	3	1	6237	0.35172	0.457296	0.428439	0.791903	0.434975
6	3	1	6333	0.380674	0.489766	0.438594	0.787084	0.448477
6	3	1	6429	0.28111	0.503909	0.406178	0.77883	0.414404
6	3	1	6525	0.266422	0.50202	0.421854	0.841707	0.434252
6	3	1	6621	0.37481	0.436082	0.405392	0.855831	0.41232
6	3	1	6717	0.366556	0.515234	0.402567	0.844966	0.408563
6	3	1	6813	0.323653	0.44093	0.403788	0.842419	0.405243
6	3	1	6909	0.357606	0.498795	0.431667	0.863785	0.431235
6	3	1	7005	0.329085	0.617207	0.386058	0.847285	0.401941
6	3	1	7101	0.359235	0.471341	0.419138	0.838022	0.422206
6	3	1	7197	0.393641	0.42994	0.415797	0.870757	0.417138
6	3	1	7293	0.323274	0.486893	0.405416	0.887929	0.398553
6	3	1	7389	0.28366	0.56617	0.388821	0.892807	0.397927
6	3	1	7485	0.385804	0.391883	0.411973	0.845715	0.405271
6	3	1	7581	0.399917	0.526631	0.411376	0.845061	0.415708
6	3	1	7677	0.31038	0.455473	0.404937	0.800628	0.408048
6	3	1	7773	0.284251	0.463418	0.407215	0.797702	0.412282
6	3	1	7869	0.301397	0.381187	0.419459	0.797693	0.409128
6	3	1	7965	0.345274	0.531895	0.404738	0.790684	0.416098
6	3	1	8061	0.273835	0.498902	0.39154	0.77834	0.408857
6	3	1	8157	0.343081	0.48436	0.423097	0.797064	0.419141
6	3	1	8253	0.319166	0.509559	0.405749	0.840085	0.420281
6	3	1	8349	0.300453	0.451091	0.386358	0.833972	0.388893
6	3	1	8445	0.351807	0.417468	0.431217	0.815429	0.433804
6	3	1	8541	0.318961	0.533245	0.394304	0.806824	0.400919
6	3	1	8637	0.335589	0.551034	0.39085	0.802501	0.401882
6	3	1	8733	0.29586	0.396134	0.423829	0.773234	0.420356
6	3	1	8829	0.302109	0.538872	0.418113	0.784889	0.411279
6	3	1	8925	0.306094	0.620638	0.389734	0.758669	0.399849
6	3	1	9021	0.361382	0.472105	0.431783	0.740766	0.420365
6	3	1	9117	0.31376	0.443005	0.404167	0.731801	0.410403
6	3	1	9213	0.376853	0.511591	0.425781	0.754412	0.427053
6	3	1	9309	0.340627	0.593607	0.408623	0.746889	0.409341
6	3	1	9405	0.343617	0.360987	0.420789	0.746752	0.426474
6	3	1	9501	0.387404	0.474131	0.406827	0.753307	0.420086
6	3	1	9597	0.339814	0.455064	0.419613	0.747532	0.431436
6	3	1	9693	0.335681	0.472489	0.404456	0.738995	0.408624
6	3	1	9789	0.298939	0.519096	0.410783	0.744956	0.416155
6	3	1	9885	0.410317	0.465297	0.405326	0.69824	0.411426
6	3	1	9981	0.281089	0.445049	0.380415	0.66645	0.390501
6	3	1	93	0.372974	0.455991	0.491516	0.502958	0.498651
6	3	1	189	0.401762	0.352642	0.495448	0.498171	0.479387
6	3	1	285	0.436063	0.505071	0.449383	0.507778	0.452207
6	3	1	381	0.310414	0.409209	0.423747	0.505436	0.426651
6	3	1	477	0.285331	0.586786	0.413642	0.514789	0.416398
6	3	1	573	0.371362	0.444364	0.413834	0.511977	0.416839
6	3	1	669	0.308765	0.500045	0.402792	0.514085	0.405599
6	3	1	765	0.334825	0.568348	0.402469	0.515724	0.396624
6	3	1	861	0.269416	0.41557	0.389987	0.530298	0.395611
6	3	1	957	0.31717	0.564937	0.406804	0.535487	0.408796
6	3	1	1053	0.33222	0.648669	0.400991	0.520191	0.401689
6	3	1	1149	0.312501	0.497196	0.380172	0.518719	0.396168
6	3	1	1245	0.332186	0.484313	0.41926	0.517965	0.422153
6	3	1	1341	0.353618	0.392112	0.410691	0.515473	0.413405
6	3	1	1437	0.306817	0.505961	0.404397	0.53446	0.406043
6	3	1	1533	0.35894	0.458605	0.414152	0.549846	0.410588
6	3	1	1629	0.307237	0.551712	0.395149	0.557973	0.391649
6	3	1	1725	0.272196	0.485321	0.380854	0.594587	0.399366
6	3	1	1821	0.332257	0.41957	0.409791	0.583507	0.412791
6	3	1	1917	0.344986	0.502589	0.409598	0.565888	0.412219
6	3	1	2013	0.318245	0.521547	0.396628	0.553981	0.414348
6	3	1	2109	0.334358	0.466298	0.411367	0.57577	0.416297
6	3	1	2205	0.320273	0.501614	0.403906	0.564458	0.403009
6	3	1	2301	0.355035	0.495552	0.406801	0.554745	0.402956
6	3	1	2397	0.345121	0.481485	0.404167	0.557083	0.406675
6	3	1	2493	0.330179	0.521346	0.41023	0.549826	0.409488
6	3	1	2589	0.446253	0.427189	0.420615	0.544217	0.419769
6	3	1	2685	0.320971	0.426349	0.403054	0.550898	0.405736
6	3	1	2781	0.316254	0.577767	0.393283	0.554122	0.401536
6	3	1	2877	0.388961	0.44303	0.411488	0.553267	0.412657
6	3	1	2973	0.360749	0.428012	0.410093	0.5297	0.404035
6	3	1	3069	0.372047	0.532126	0.40691	0.559994	0.406674
6	3	1	3165	0.291807	0.469714	0.425835	0.563167	0.430168
6	3	1	3261	0.333373	0.45903	0.408543	0.572847	0.416786
6	3	1	3357	0.35908	0.534148	0.416821	0.557603	0.411897
6	3	1	3453	0.388065	0.494474	0.396813	0.538359	0.397632
6	3	1	3549	0.29227	0.514076	0.384758	0.495824	0.396558
6	3	1	3645	0.330385	0.49017	0.416418	0.516998	0.409869
6	3	1	3741	0.356201	0.478109	0.403558	0.530695	0.411881
6	3	1	3837	0.300572	0.499121	0.412903	0.547109	0.418309
6	3	1	3933	0.311635	0.427883	0.419132	0.499756	0.430519
6	3	1	4029	0.327135	0.456328	0.409857	0.48152	0.420566
6	3	1	4125	0.260601	0.485286	0.417237	0.472516	0.41199
6	3	1	4221	0.318074	0.537666	0.418375	0.445347	0.418488
6	3	1	4317	0.30719	0.492931	0.400382	0.448309	0.412622
6	3	1	4413	0.304072	0.531911	0.396931	0.463519	0.404513
6	3	1	4509	0.274201	0.492656	0.410794	0.512848	0.408275
6	3	1	4605	0.37854	0.525791	0.413906	0.561267	0.411885
6	3	1	4701	0.273542	0.483301	0.408701	0.530671	0.408662
6	3	1	4797	0.313742	0.465682	0.42374	0.522038	0.418508
6	3	1	4893	0.414953	0.398194	0.408126	0.479533	0.403496
6	3	1	4989	0.34148	0.435337	0.416538	0.455595	0.41921
6	3	1	5085	0.368827	0.468016	0.412218	0.465869	0.41187
6	3	1	5181	0.362728	0.486179	0.40638	0.461779	0.411649
6	3	1	5277	0.269049	0.576784	0.401202	0.425321	0.403721
6	3	1	5373	0.27733	0.448319	0.392574	0.442641	0.391357
6	3	1	5469	0.297289	0.413931	0.407171	0.460581	0.403855
6	3	1	5565	0.323805	0.502418	0.409881	0.430027	0.406373
6	3	1	5661	0.279939	0.477114	0.425483	0.434271	0.427546
6	3	1	5757	0.341576	0.408291	0.410491	0.47541	0.41996
6	3	1	5853	0.32549	0.461087	0.403836	0.488183	0.406157
6	3	1	5949	0.30041	0.459611	0.40447	0.490671	0.416376
6	3	1	6045	0.310461	0.509228	0.411944	0.469435	0.417398
6	3	1	6141	0.402598	0.502282	0.409961	0.477695	0.416741
6	3	1	6237	0.313584	0.434075	0.418217	0.464489	0.419983
6	3	1	6333	0.343684	0.490341	0.417707	0.447878	0.410226
6	3	1	6429	0.33603	0.450613	0.400508	0.430223	0.404684
6	3	1	6525	0.291399	0.476829	0.404841	0.427155	0.408215
6	3	1	6621	0.310197	0.439955	0.415877	0.411418	0.428145
6	3	1	6717	0.319962	0.549058	0.399254	0.413227	0.406241
6	3	1	6813	0.329014	0.442708	0.424147	0.436828	0.425074
6	3	1	6909	0.287787	0.479583	0.408437	0.404846	0.410396
6	3	1	7005	0.354241	0.458087	0.41471	0.358729	0.41945
6	3	1	7101	0.332265	0.513691	0.387776	0.312971	0.395874
6	3	1	7197	0.288132	0.510215	0.399238	0.330269	0.399794
6	3	1	7293	0.297895	0.482979	0.415475	0.280414	0.413217
6	3	1	7389	0.341581	0.395466	0.403891	0.238495	0.402619
6	3	1	7485	0.280842	0.479625	0.389501	0.153262	0.394058
6	3	1	7581	0.375262	0.54113	0.417135	0.176364	0.417172
6	3	1	7677	0.344694	0.485663	0.411026	0.174586	0.415432
6	3	1	7773	0.290442	0.500126	0.421216	0.196779	0.430867
6	3	1	7869	0.37996	0.501469	0.410266	0.176462	0.410458
6	3	1	7965	0.28071	0.450266	0.397598	0.165916	0.411116
6	3	1	8061	0.357773	0.457584	0.40296	0.168617	0.411655
6	3	1	8157	0.382141	0.500051	0.42122	0.172658	0.423533
6	3	1	8253	0.318728	0.46772	0.40877	0.194898	0.42206
6	3	1	8349	0.387732	0.434132	0.430522	0.148787	0.431238
6	3	1	8445	0.317865	0.590854	0.400248	0.156652	0.41072
6	3	1	8541	0.372258	0.506549	0.409079	0.144568	0.415651
6	3	1	8637	0.307686	0.634439	0.383181	0.133269	0.400418
6	3	1	8733	0.350358	0.45768	0.403421	0.156532	0.40576
6	3	1	8829	0.310455	0.692339	0.40642	0.156179	0.422559
6	3	1	8925	0.322028	0.468329	0.419195	0.143328	0.420552
6	3	1	9021	0.332248	0.581621	0.404666	0.119503	0.39907
6	3	1	9117	0.328846	0.448076	0.415755	0.093212	0.420839
6	3	1	9213	0.333483	0.459588	0.447091	0.0804911	0.44009
6	3	1	9309	0.320421	0.432928	0.402839	0.0735779	0.405884
6	3	1	9405	0.239929	0.541816	0.394307	0.0791881	0.400114
6	3	1	9501	0.317384	0.478073	0.428442	0.0854804	0.42281
6	3	1	9597	0.330381	0.433552	0.404637	0.0974936	0.419074
6	3	1	9693	0.30724	0.547571	0.409584	0.0923827	0.402807
6	3	1	9789	0.277165	0.564983	0.419794	0.0914226	0.425052
6	3	1	9885	0.276447	0.481055	0.416264	0.0372256	0.419976
6	3	1	9981	0.306082	0.560408	0.395668	0.0414014	0.412937
6	3	1	93	0.503102	0.351821	0.49901	0.504322	0.496677
6	3	1	189	0.437891	0.355974	0.477809	0.496228	0.479666
6	3	1	285	0.370336	0.426284	0.466209	0.497895	0.463153
6	3	1	381	0.355663	0.360076	0.460434	0.500009	0.460509
6	3	1	477	0.298242	0.526385	0.426952	0.504069	0.438137
6	3	1	573	0.331859	0.469908	0.423368	0.498982	0.425174
6	3	1	669	0.303197	0.46746	0.422559	0.514221	0.416221
6	3	1	765	0.332381	0.532391	0.432992	0.515695	0.421832
6	3	1	861	0.347877	0.485676	0.413566	0.518313	0.41292
6	3	1	957	0.262772	0.478402	0.405179	0.531749	0.414477
6	3	1	1053	0.30939	0.549046	0.392211	0.531938	0.400436
6	3	1	1149	0.310427	0.487001	0.400384	0.511771	0.408426
6	3	1	1245	0.347135	0.531281	0.396679	0.49776	0.393855
6	3	1	1341	0.344467	0.500467	0.399627	0.482938	0.396923
6	3	1	1437	0.286662	0.511012	0.400889	0.48036	0.397812
6	3	1	1533	0.368506	0.374684	0.403511	0.478406	0.401847
6	3	1	1629	0.367932	0.492538	0.422602	0.470685	0.420592
6	3	1	1725	0.340463	0.444646	0.439205	0.484011	0.426601
6	3	1	1821	0.334392	0.435632	0.404768	0.47655	0.40553
6	3	1	1917	0.34482	0.425508	0.407702	0.461318	0.414034
6	3	1	2013	0.328486	0.63195	0.401387	0.485229	0.398374
6	3	1	2109	0.299049	0.581975	0.40375	0.439371	0.409381
6	3	1	2205	0.305701	0.447957	0.404025	0.433419	0.404085
6	3	1	2301	0.312504	0.413123	0.396144	0.441491	0.400409
6	3	1	2397	0.328254	0.535294	0.404881	0.424918	0.398761
6	3	1	2493	0.331028	0.487141	0.391272	0.439335	0.392675
6	3	1	2589	0.278277	0.462569	0.383758	0.447333	0.393653
6	3	1	2685	0.316406	0.465028	0.39469	0.463827	0.398793
6	3	1	2781	0.365603	0.530894	0.38792	0.465433	0.40429
6	3	1	2877	0.307108	0.412457	0.390933	0.440184	0.403264
6	3	1	2973	0.370727	0.505333	0.409079	0.408481	0.41397
6	3	1	3069	0.364637	0.44086	0.416016	0.400658	0.404474
6	3	1	3165	0.328094	0.512901	0.390039	0.420369	0.392026
6	3	1	3261	0.331713	0.415944	0.411475	0.434891	0.410479
6	3	1	3357	0.33176	0.498638	0.416824	0.443731	0.426869
6	3	1	3453	0.406529	0.432733	0.418391	0.463964	0.41286
6	3	1	3549	0.343306	0.415657	0.412727	0.474652	0.420744
6	3	1	3645	0.36971	0.511037	0.424147	0.451842	0.424773
6	3	1	3741	0.379859	0.514162	0.394228	0.46706	0.402254
6	3	1	3837	0.342835	0.414421	0.416517	0.454109	0.418782
6	3	1	3933	0.329261	0.529634	0.410089	0.445575	0.419287
6	3	1	4029	0.345707	0.398516	0.402253	0.522316	0.406472
6	3	1	4125	0.316944	0.49291	0.395185	0.496617	0.401797
6	3	1	4221	0.349209	0.487144	0.39386	0.486036	0.39182
6	3	1	4317	0.283005	0.621964	0.393633	0.490262	0.39479
6	3	1	4413	0.310075	0.575783	0.39641	0.516122	0.39806
6	3	1	4509	0.354353	0.487662	0.421935	0.482117	0.416647
6	3	1	4605	0.310478	0.459975	0.417442	0.482923	0.422312
6	3	1	4701	0.337918	0.438344	0.411186	0.516859	0.408246
6	3	1	4797	0.306109	0.459236	0.405675	0.528087	0.401701
6	3	1	4893	0.301018	0.509818	0.396451	0.509005	0.401531
6	3	1	4989	0.300829	0.532177	0.406641	0.537003	0.402106
6	3	1	5085	0.350437	0.526305	0.418954	0.511432	0.423443
6	3	1	5181	0.325712	0.557727	0.419796	0.501301	0.421332
6	3	1	5277	0.351224	0.452445	0.38929	0.504741	0.395944
6	3	1	5373	0.339766	0.48927	0.411832	0.517519	0.411235
6	3	1	5469	0.33751	0.500958	0.400984	0.540595	0.402383
6	3	1	5565	0.306587	0.541715	0.387063	0.562796	0.391727
6	3	1	5661	0.313619	0.430173	0.398845	0.555239	0.405464
6	3	1	5757	0.276628	0.45683	0.41114	0.549088	0.41985
6	3	1	5853	0.298054	0.496716	0.427901	0.551653	0.432567
6	3	1	5949	0.389346	0.473507	0.415712	0.550676	0.420699
6	3	1	6045	0.330655	0.413413	0.418629	0.50949	0.414659
6	3	1	6141	0.29558	0.509263	0.428553	0.522043	0.426542
6	3	1	6237	0.363486	0.515164	0.400747	0.540409	0.403396
6	3	1	6333	0.392318	0.467479	0.411757	0.595108	0.404511
6	3	1	6429	0.345956	0.446944	0.402906	0.591322	0.413208
6	3	1	6525	0.289297	0.534466	0.407097	0.56768	0.417628
6	3	1	6621	0.262719	0.505735	0.406473	0.570237	0.40621
6	3	1	6717	0.361999	0.516475	0.433924	0.574709	0.427856
6	3	1	6813	0.282911	0.546657	0.420469	0.520042	0.424973
6	3	1	6909	0.350215	0.412694	0.385147	0.541362	0.380775
6	3	1	7005	0.315172	0.431876	0.399147	0.526862	0.405907
6	3	1	7101	0.339953	0.467481	0.427734	0.543154	0.425161
6	3	1	7197	0.276074	0.486392	0.406345	0.546247	0.407212
6	3	1	7293	0.323831	0.461826	0.422353	0.557519	0.429087
6	3	1	7389	0.288591	0.470069	0.422278	0.551615	0.436533
6	3	1	7485	0.322357	0.516832	0.411367	0.56363	0.423392
6	3	1	7581	0.321199	0.480497	0.391369	0.554777	0.409134
6	3	1	7677	0.319055	0.552663	0.417165	0.601501	0.417634
6	3	1	7773	0.329913	0.57086	0.397301	0.598012	0.409159
6	3	1	7869	0.361858	0.540745	0.406536	0.600601	0.41061
6	3	1	7965	0.358108	0.433238	0.412859	0.639284	0.411579
6	3	1	8061	0.27848	0.477523	0.396144	0.640809	0.399806
6	3	1	8157	0.301814	0.417698	0.405777	0.648117	0.40668
6	3	1	8253	0.352364	0.409994	0.41729	0.637158	0.415695
6	3	1	8349	0.284447	0.547428	0.375773	0.599332	0.389031
6	3	1	8445	0.332578	0.586404	0.3755	0.590618	0.374604
6	3	1	8541	0.354586	0.498374	0.407412	0.617242	0.414647
6	3	1	8637	0.319898	0.57982	0.406758	0.67067	0.408778
6	3	1	8733	0.326863	0.408712	0.418359	0.631275	0.42929
6	3	1	8829	0.422469	0.553969	0.396315	0.654167	0.404038
6	3	1	8925	0.30003	0.488752	0.390102	0.607367	0.402736
6	3	1	9021	0.309134	0.478179	0.408245	0.580274	0.41208
6	3	1	9117	0.340954	0.514169	0.403226	0.608106	0.410917
6	3	1	9213	0.336359	0.498947	0.377654	0.61882	0.39263
6	3	1	9309	0.362675	0.557604	0.405793	0.63463	0.410892
6	3	1	9405	0.314946	0.524173	0.399488	0.634918	0.404158
6	3	1	9501	0.308729	0.532481	0.400632	0.646831	0.402572
6	3	1	9597	0.429304	0.412633	0.410992	0.617143	0.416727
6	3	1	9693	0.280761	0.398307	0.412089	0.627357	0.415467
6	3	1	9789	0.332046	0.502158	0.4232	0.627594	0.420207
6	3	1	9885	0.272854	0.481065	0.401625	0.615009	0.395394
6	3	1	9981	0.326286	0.416432	0.416881	0.637569	0.424615
6	3	1	93	0.377813	0.442413	0.490795	0.498177	0.493832
6	3	1	189	0.41006	0.417404	0.48389	0.489231	0.482996
6	3	1	285	0.338091	0.457479	0.457965	0.494391	0.462067
6	3	1	381	0.378182	0.411083	0.45695	0.49003	0.450392
6	3	1	477	0.399522	0.408536	0.437912	0.505757	0.444595
6	3	1	573	0.380104	0.486402	0.442857	0.511583	0.437901
6	3	1	669	0.286368	0.417066	0.420078	0.500338	0.42726
6	3	1	765	0.432749	0.388486	0.445235	0.501001	0.443095
6	3	1	861	0.340386	0.501537	0.424093	0.514998	0.428153
6	3	1	957	0.289594	0.427405	0.425581	0.533171	0.42759
6	3	1	1053	0.316225	0.540661	0.408619	0.530919	0.416137
6	3	1	1149	0.317383	0.402891	0.403209	0.528296	0.406896
6	3	1	1245	0.332792	0.519817	0.383509	0.533817	0.383314
6	3	1	1341	0.263569	0.584479	0.395787	0.514277	0.39619
6	3	1	1437	0.304478	0.513717	0.397736	0.50061	0.403595
6	3	1	1533	0.342705	0.520069	0.399754	0.514939	0.402276
6	3	1	1629	0.360737	0.465357	0.39835	0.528251	0.401039
6	3	1	1725	0.317525	0.48259	0.405942	0.543223	0.407494
6	3	1	1821	0.349414	0.49186	0.408323	0.565098	0.404557
6	3	1	1917	0.320971	0.46856	0.402311	0.554137	0.400813
6	3	1	2013	0.29772	0.47584	0.395369	0.54608	0.392334
6	3	1	2109	0.322356	0.434239	0.394279	0.534631	0.394123
6	3	1	2205	0.296834	0.43559	0.403422	0.525326	0.404816
6	3	1	2301	0.274515	0.448632	0.393857	0.492216	0.399145
6	3	1	2397	0.316992	0.544763	0.401854	0.521108	0.39834
6	3	1	2493	0.329892	0.443798	0.400876	0.520594	0.398833
6	3	1	2589	0.354042	0.508785	0.397997	0.517919	0.399272
6	3	1	2685	0.354731	0.487987	0.413819	0.504445	0.417477
6	3	1	2781	0.379866	0.55169	0.419343	0.510144	0.414944
6	3	1	2877	0.28736	0.482067	0.399739	0.492183	0.40082
6	3	1	2973	0.427172	0.422051	0.41	0.498637	0.414333
6	3	1	3069	0.294533	0.520088	0.385025	0.505588	0.386559
6	3	1	3165	0.324819	0.519855	0.409102	0.513541	0.40235
6	3	1	3261	0.381784	0.52556	0.379193	0.532179	0.392855
6	3	1	3357	0.344567	0.473	0.431276	0.528825	0.431707
6	3	1	3453	0.380759	0.500081	0.414987	0.539108	0.404629
6	3	1	3549	0.27802	0.454442	0.404686	0.527965	0.41436
6	3	1	3645	0.414368	0.528159	0.397539	0.497008	0.406851
6	3	1	3741	0.320589	0.434689	0.392876	0.506376	0.401981
6	3	1	3837	0.361113	0.440838	0.394332	0.519462	0.397804
6	3	1	3933	0.334948	0.459184	0.412657	0.498823	0.409083
6	3	1	4029	0.359339	0.487783	0.40705	0.508728	0.410997
6	3	1	4125	0.418342	0.521822	0.416711	0.523495	0.424677
6	3	1	4221	0.34305	0.488532	0.41128	0.508671	0.404952
6	3	1	4317	0.362976	0.521579	0.393158	0.53469	0.392596
6	3	1	4413	0.2838	0.576697	0.387531	0.50536	0.396303
6	3	1	4509	0.355596	0.430657	0.415	0.498733	0.414407
6	3	1	4605	0.316222	0.500726	0.417206	0.487882	0.422639
6	3	1	4701	0.319105	0.481923	0.415633	0.472239	0.417628
6	3	1	4797	0.274204	0.440083	0.414877	0.473609	0.425406
6	3	1	4893	0.404219	0.616937	0.395984	0.437991	0.398279
6	3	1	4989	0.287586	0.461111	0.399243	0.451473	0.403513
6	3	1	5085	0.327464	0.508286	0.410789	0.456877	0.422342
6	3	1	5181	0.371444	0.441534	0.421802	0.444963	0.413227
6	3	1	5277	0.263732	0.51585	0.404198	0.47542	0.417753
6	3	1	5373	0.266225	0.554601	0.403003	0.510393	0.406497
6	3	1	5469	0.276552	0.548922	0.389925	0.529867	0.408068
6	3	1	5565	0.328628	0.464814	0.414679	0.571305	0.40022
6	3	1	5661	0.272399	0.508168	0.396236	0.564275	0.400746
6	3	1	5757	0.323892	0.543908	0.417048	0.514514	0.434111
6	3	1	5853	0.288671	0.523578	0.413243	0.52232	0.418017
6	3	1	5949	0.296711	0.465234	0.394344	0.563423	0.40098
6	3	1	6045	0.302288	0.488128	0.389695	0.534969	0.394015
6	3	1	6141	0.326177	0.526837	0.411573	0.502141	0.409917
6	3	1	6237	0.341904	0.474749	0.402835	0.513796	0.413091
6	3	1	6333	0.266428	0.569641	0.412961	0.505736	0.409691
6	3	1	6429	0.334734	0.444003	0.387975	0.493243	0.39506
6	3	1	6525	0.293341	0.439506	0.413489	0.489766	0.41073
6	3	1	6621	0.316109	0.603127	0.392016	0.516836	0.398339
6	3	1	6717	0.275462	0.539281	0.397172	0.486299	0.397663
6	3	1	6813	0.30265	0.548022	0.405409	0.511152	0.414422
6	3	1	6909	0.300537	0.52095	0.400247	0.510277	0.405206
6	3	1	7005	0.297107	0.60327	0.399239	0.525875	0.410108
6	3	1	7101	0.34279	0.527458	0.399087	0.520317	0.405933
6	3	1	7197	0.241975	0.557423	0.409056	0.544942	0.412599
6	3	1	7293	0.32054	0.588319	0.400901	0.537576	0.39768
6	3	1	7389	0.324961	0.433733	0.406312	0.529542	0.403836
6	3	1	7485	0.256818	0.486973	0.388173	0.528233	0.389849
6	3	1	7581	0.388724	0.39679	0.425506	0.502547	0.425679
6	3	1	7677	0.310222	0.468595	0.419695	0.518777	0.415824
6	3	1	7773	0.366523	0.458547	0.424967	0.526534	0.417659
6	3	1	7869	0.325133	0.517194	0.403694	0.527946	0.399427
6	3	1	7965	0.308916	0.557354	0.403594	0.546373	0.405602
6	3	1	8061	0.356819	0.421986	0.395812	0.550038	0.402895
6	3	1	8157	0.302347	0.426304	0.42122	0.564718	0.413199
6	3	1	8253	0.309983	0.450046	0.417979	0.544219	0.414108
6	3	1	8349	0.306129	0.437961	0.415206	0.494501	0.417492
6	3	1	8445	0.309995	0.473793	0.398811	0.495256	0.410027
6	3	1	8541	0.334668	0.432067	0.409308	0.532847	0.406327
6	3	1	8637	0.339066	0.402593	0.400125	0.523358	0.403058
6	3	1	8733	0.354148	0.464816	0.417609	0.494608	0.418687
6	3	1	8829	0.330332	0.413925	0.441402	0.501625	0.434972
6	3	1	8925	0.303346	0.465394	0.384791	0.537358	0.389373
6	3	1	9021	0.355059	0.480174	0.419792	0.540343	0.431759
6	3	1	9117	0.290307	0.438732	0.395106	0.492575	0.410789
6	3	1	9213	0.372503	0.578036	0.409673	0.460368	0.408855
6	3	1	9309	0.311245	0.474119	0.394125	0.465558	0.398451
6	3	1	9405	0.317542	0.529577	0.4206	0.476015	0.426369
6	3	1	9501	0.327438	0.511552	0.407051	0.476211	0.424336
6	3	1	9597	0.305214	0.500633	0.409079	0.484577	0.401351
6	3	1	9693	0.286626	0.444048	0.429063	0.507663	0.427563
6	3	1	9789	0.313654	0.488722	0.397164	0.507934	0.410521
6	3	1	9885	0.326961	0.56113	0.414781	0.498914	0.419839
6	3	1	9981	0.3277	0.501015	0.414767	0.520929	0.430186
6	3	1	93	0.270322	0.428136	0.494737	0.500712	0.495501
6	3	1	189	0.433337	0.367026	0.485475	0.499628	0.490342
6	3	1	285	0.431683	0.385105	0.483192	0.492949	0.48405
6	3	1	381	0.323176	0.400252	0.44757	0.489345	0.446235
6	3	1	477	0.367164	0.463104	0.425417	0.482214	0.424847
6	3	1	573	0.35987	0.517437	0.428571	0.474518	0.430848
6	3	1	669	0.314522	0.473061	0.409555	0.481644	0.41415
6	3	1	765	0.308385	0.605351	0.393606	0.470502	0.394018
6	3	1	861	0.3227	0.40486	0.405386	0.467764	0.397281
6	3	1	957	0.369719	0.472924	0.39567	0.46473	0.400638
6	3	1	1053	0.332096	0.481726	0.399873	0.488448	0.393858
6	3	1	1149	0.356653	0.456945	0.417839	0.508718	0.409313
6	3	1	1245	0.266485	0.462632	0.427212	0.516091	0.424019
6	3	1	1341	0.269354	0.537292	0.408052	0.515094	0.41235
6	3	1	1437	0.325351	0.532474	0.401675	0.494219	0.402411
6	3	1	1533	0.279554	0.504662	0.395969	0.498733	0.395763
6	3	1	1629	0.310878	0.421585	0.407702	0.485183	0.409505
6	3	1	1725	0.268517	0.581351	0.388991	0.478297	0.389371
6	3	1	1821	0.291633	0.454729	0.419921	0.466251	0.423383
6	3	1	1917	0.481976	0.487589	0.423963	0.460409	0.417768
6	3	1	2013	0.32988	0.385374	0.418239	0.441087	0.42139
6	3	1	2109	0.352661	0.505223	0.415929	0.438738	0.419537
6	3	1	2205	0.345516	0.39124	0.417165	0.412625	0.412694
6	3	1	2301	0.306975	0.468788	0.428005	0.401922	0.41959
6	3	1	2397	0.374668	0.515909	0.418538	0.40386	0.414624
6	3	1	2493	0.328853	0.426076	0.407595	0.397918	0.40814
6	3	1	2589	0.33806	0.528507	0.397959	0.437821	0.402719
6	3	1	2685	0.32887	0.38283	0.388138	0.410056	0.397535
6	3	1	2781	0.314183	0.528414	0.413856	0.424465	0.418322
6	3	1	2877	0.352956	0.529449	0.388546	0.418882	0.400899
6	3	1	2973	0.312748	0.449305	0.395038	0.419634	0.409539
6	3	1	3069	0.359209	0.559004	0.410332	0.38429	0.403576
6	3	1	3165	0.351705	0.502128	0.42535	0.358188	0.417981
6	3	1	3261	0.326561	0.516003	0.413273	0.390874	0.410952
6	3	1	3357	0.324112	0.509577	0.377049	0.389378	0.390486
6	3	1	3453	0.304585	0.516292	0.399497	0.376769	0.407449
6	3	1	3549	0.337645	0.481871	0.417233	0.391222	0.41818
6	3	1	3645	0.322864	0.445577	0.412146	0.361292	0.425537
6	3	1	3741	0.340194	0.518885	0.419615	0.425968	0.427476
6	3	1	3837	0.33796	0.443691	0.40702	0.416099	0.42127
6	3	1	3933	0.329217	0.510874	0.405381	0.421441	0.401695
6	3	1	4029	0.347334	0.512862	0.419975	0.434629	0.414468
6	3	1	4125	0.374788	0.500229	0.425159	0.381611	0.418414
6	3	1	4221	0.298394	0.468595	0.401658	0.374145	0.409915
6	3	1	4317	0.329625	0.558387	0.418074	0.378565	0.415996
6	3	1	4413	0.325008	0.436231	0.407682	0.385503	0.405722
6	3	1	4509	0.397315	0.443765	0.385547	0.403757	0.398485
6	3	1	4605	0.394494	0.478236	0.397818	0.385087	0.399142
6	3	1	4701	0.331137	0.58683	0.39823	0.40221	0.395508
6	3	1	4797	0.339007	0.551735	0.397722	0.424645	0.400765
6	3	1	4893	0.312415	0.516548	0.387129	0.38565	0.396563
6	3	1	4989	0.285335	0.453502	0.40892	0.391157	0.410073
6	3	1	5085	0.383997	0.515601	0.398285	0.350931	0.402729
6	3	1	5181	0.304205	0.403507	0.401809	0.365496	0.405945
6	3	1	5277	0.288248	0.489158	0.416925	0.399964	0.41482
6	3	1	5373	0.376409	0.456657	0.426413	0.334373	0.422817
6	3	1	5469	0.328793	0.456355	0.381434	0.3656	0.396533
6	3	1	5565	0.308702	0.551281	0.412341	0.35582	0.410113
6	3	1	5661	0.346176	0.529937	0.428755	0.335722	0.437056
6	3	1	5757	0.277303	0.528426	0.4	0.380579	0.406248
6	3	1	5853	0.378211	0.447894	0.406485	0.418129	0.40546
6	3	1	5949	0.319747	0.472644	0.394409	0.389803	0.398243
6	3	1	6045	0.370561	0.443101	0.408854	0.406447	0.411623
6	3	1	6141	0.329935	0.430771	0.41788	0.39348	0.426657
6	3	1	6237	0.328318	0.512134	0.407086	0.36945	0.4235
6	3	1	6333	0.334262	0.464243	0.415105	0.375666	0.426176
6	3	1	6429	0.374197	0.419192	0.412339	0.367545	0.42034
6	3	1	6525	0.281761	0.482722	0.413413	0.347037	0.415765
6	3	1	6621	0.308043	0.511921	0.405535	0.352463	0.413906
6	3	1	6717	0.297895	0.499904	0.410128	0.356353	0.405314
6	3	1	6813	0.311628	0.451171	0.409948	0.353452	0.397602
6	3	1	6909	0.300969	0.519183	0.422917	0.34927	0.421486
6	3	1	7005	0.317746	0.551607	0.4	0.318993	0.412983
6	3	1	7101	0.379046	0.553967	0.401272	0.349766	0.400552
6	3	1	7197	0.234089	0.518366	0.402525	0.39521	0.401829
6	3	1	7293	0.314366	0.479049	0.39725	0.402907	0.404606
6	3	1	7389	0.307877	0.479544	0.409524	0.407111	0.40625
6	3	1	7485	0.311453	0.484366	0.405045	0.438271	0.410515
6	3	1	7581	0.379799	0.522216	0.396899	0.402426	0.406093
6	3	1	7677	0.30079	0.538706	0.410105	0.431664	0.402927
6	3	1	7773	0.312495	0.526216	0.387984	0.451053	0.39096
6	3	1	7869	0.315692	0.536277	0.408728	0.451709	0.409596
6	3	1	7965	0.279173	0.521111	0.401818	0.439649	0.407375
6	3	1	8061	0.349462	0.450507	0.410695	0.431593	0.414094
6	3	1	8157	0.26449	0.54334	0.411284	0.436742	0.42543
6	3	1	8253	0.369516	0.513885	0.393686	0.439552	0.399473
6	3	1	8349	0.32764	0.508843	0.409138	0.424075	0.412311
6	3	1	8445	0.312713	0.537434	0.397059	0.44678	0.397918
6	3	1	8541	0.376771	0.476196	0.395698	0.419215	0.396201
6	3	1	8637	0.334561	0.469197	0.418123	0.436299	0.416946
6	3	1	8733	0.302531	0.507248	0.39273	0.446149	0.406511
6	3	1	8829	0.355784	0.471894	0.413564	0.433919	0.414745
6	3	1	8925	0.320118	0.542038	0.405897	0.450183	0.411552
6	3	1	9021	0.306499	0.50655	0.415701	0.437908	0.422253
6	3	1	9117	0.265225	0.471415	0.399614	0.432614	0.415496
6	3	1	9213	0.325633	0.49402	0.407305	0.455112	0.408573
6	3	1	9309	0.325948	0.5204	0.412467	0.478515	0.415333
6	3	1	9405	0.293106	0.495799	0.399084	0.45346	0.403297
6	3	1	9501	0.337273	0.474413	0.400248	0.473869	0.416108
6	3	1	9597	0.337934	0.494738	0.411749	0.471467	0.413031
6	3	1	9693	0.309291	0.460603	0.436053	0.483279	0.440418
6	3	1	9789	0.37041	0.40071	0.430515	0.501339	0.429988
6	3	1	9885	0.356017	0.468134	0.404074	0.507718	0.41513
6	3	1	9981	0.326675	0.509151	0.422751	0.525884	0.417117
6	3	1	93	0.447789	0.328171	0.503526	0.497707	0.496799
6	3	1	189	0.356169	0.351036	0.477473	0.50012	0.491306
6	3	1	285	0.430536	0.405673	0.476602	0.499473	0.482573
6	3	1	381	0.36391	0.380733	0.468457	0.514188	0.467282
6	3	1	477	0.364805	0.439048	0.458575	0.505822	0.446763
6	3	1	573	0.315543	0.506638	0.429096	0.473133	0.429297
6	3	1	669	0.289964	0.467184	0.421728	0.47743	0.420416
6	3	1	765	0.369185	0.469541	0.429109	0.487814	0.427644
6	3	1	861	0.293734	0.49849	0.395801	0.471098	0.405414
6	3	1	957	0.339345	0.471428	0.391582	0.470846	0.406741
6	3	1	1053	0.298212	0.546051	0.39631	0.466641	0.40599
6	3	1	1149	0.306285	0.421431	0.408812	0.458518	0.412194
6	3	1	1245	0.286936	0.448042	0.405507	0.454564	0.409835
6	3	1	1341	0.254785	0.49995	0.402299	0.430599	0.40759
6	3	1	1437	0.325305	0.502321	0.404271	0.427395	0.410555
6	3	1	1533	0.370626	0.423757	0.418404	0.414738	0.418613
6	3	1	1629	0.349286	0.513405	0.407379	0.395266	0.411799
6	3	1	1725	0.31544	0.435496	0.433423	0.406268	0.424186
6	3	1	1821	0.300814	0.619032	0.410371	0.413971	0.408086
6	3	1	1917	0.328019	0.474819	0.406283	0.417572	0.40536
6	3	1	2013	0.2874	0.474074	0.40717	0.417346	0.415639
6	3	1	2109	0.334332	0.57618	0.380552	0.426465	0.386564
6	3	1	2205	0.254415	0.467733	0.388387	0.438593	0.392249
6	3	1	2301	0.2706	0.532556	0.410746	0.419421	0.406816
6	3	1	2397	0.312147	0.545564	0.417414	0.417248	0.409718
6	3	1	2493	0.338074	0.538028	0.403549	0.3776	0.409608
6	3	1	2589	0.347129	0.535699	0.405584	0.35844	0.403806
6	3	1	2685	0.333163	0.47692	0.419196	0.373544	0.422923
6	3	1	2781	0.355444	0.441848	0.419715	0.380064	0.425325
6	3	1	2877	0.433444	0.479864	0.422987	0.386003	0.429935
6	3	1	2973	0.380433	0.60725	0.410191	0.392354	0.402914
6	3	1	3069	0.336019	0.591063	0.395818	0.364886	0.402008
6	3	1	3165	0.341692	0.570363	0.406347	0.351043	0.419727
6	3	1	3261	0.356276	0.594521	0.413005	0.317962	0.417624
6	3	1	3357	0.281601	0.453237	0.419255	0.308222	0.426945
6	3	1	3453	0.319045	0.460054	0.418194	0.307732	0.416841
6	3	1	3549	0.299317	0.486804	0.420685	0.329743	0.420331
6	3	1	3645	0.285088	0.446701	0.412613	0.334245	0.412731
6	3	1	3741	0.313934	0.462947	0.414631	0.374083	0.414168
6	3	1	3837	0.319172	0.527465	0.405074	0.34756	0.407231
6	3	1	3933	0.266462	0.473429	0.38212	0.368312	0.398367
6	3	1	4029	0.259948	0.470917	0.403279	0.321243	0.408887
6	3	1	4125	0.313478	0.405532	0.407631	0.314406	0.41197
6	3	1	4221	0.335546	0.408891	0.406757	0.319135	0.412142
6	3	1	4317	0.32003	0.55082	0.407189	0.302775	0.409291
6	3	1	4413	0.317464	0.532874	0.423506	0.304654	0.418388
6	3	1	4509	0.343817	0.505452	0.4	0.308826	0.411111
6	3	1	4605	0.31937	0.516209	0.401513	0.341821	0.411263
6	3	1	4701	0.350243	0.538962	0.414248	0.360841	0.411522
6	3	1	4797	0.268095	0.432481	0.393156	0.333561	0.403738
6	3	1	4893	0.27471	0.483199	0.414322	0.329578	0.413445
6	3	1	4989	0.332664	0.377434	0.401571	0.355105	0.399522
6	3	1	5085	0.275671	0.549228	0.400386	0.324857	0.397319
6	3	1	5181	0.361679	0.471017	0.401948	0.327536	0.405593
6	3	1	5277	0.32908	0.515868	0.413065	0.299562	0.412317
6	3	1	5373	0.326136	0.483236	0.395314	0.345884	0.40715
6	3	1	5469	0.304907	0.489298	0.420903	0.335252	0.412359
6	3	1	5565	0.368614	0.497814	0.392021	0.323202	0.401789
6	3	1	5661	0.353182	0.614367	0.411573	0.313218	0.411266
6	3	1	5757	0.265371	0.53167	0.412125	0.315766	0.421572
6	3	1	5853	0.328775	0.47811	0.400685	0.286203	0.404143
6	3	1	5949	0.294921	0.492348	0.408839	0.314652	0.412146
6	3	1	6045	0.278357	0.480879	0.37134	0.316141	0.387729
6	3	1	6141	0.326557	0.522267	0.405083	0.316304	0.415477
6	3	1	6237	0.26969	0.680137	0.382487	0.307585	0.38714
6	3	1	6333	0.32448	0.417807	0.414323	0.297165	0.410814
6	3	1	6429	0.338902	0.436273	0.429036	0.302065	0.421507
6	3	1	6525	0.406151	0.527688	0.418808	0.288166	0.417503
6	3	1	6621	0.337377	0.439435	0.406489	0.248372	0.407322
6	3	1	6717	0.269891	0.481501	0.41565	0.237147	0.423084
6	3	1	6813	0.309868	0.483336	0.411779	0.220928	0.407126
6	3	1	6909	0.324181	0.450741	0.401144	0.24658	0.403756
6	3	1	7005	0.413876	0.476445	0.409324	0.23336	0.416214
6	3	1	7101	0.271061	0.484224	0.404943	0.248444	0.41141
6	3	1	7197	0.302114	0.468681	0.391624	0.223746	0.404527
6	3	1	7293	0.296826	0.430658	0.406355	0.22709	0.401218
6	3	1	7389	0.292617	0.557282	0.386272	0.203902	0.397346
6	3	1	7485	0.423596	0.494799	0.403338	0.189781	0.406706
6	3	1	7581	0.342611	0.443644	0.424641	0.217294	0.424669
6	3	1	7677	0.275935	0.493802	0.407179	0.189351	0.40518
6	3	1	7773	0.307398	0.483395	0.412042	0.269804	0.418439
6	3	1	7869	0.38368	0.498842	0.430567	0.267761	0.437449
6	3	1	7965	0.402028	0.547354	0.408494	0.250504	0.409342
6	3	1	8061	0.348347	0.508681	0.414393	0.247054	0.427043
6	3	1	8157	0.327982	0.469855	0.422038	0.256562	0.430342
6	3	1	8253	0.330817	0.505467	0.416337	0.213077	0.409577
6	3	1	8349	0.309773	0.480814	0.398425	0.199014	0.404465
6	3	1	8445	0.292896	0.449597	0.41734	0.178589	0.416329
6	3	1	8541	0.342093	0.467448	0.425393	0.20071	0.425589
6	3	1	8637	0.345471	0.460667	0.439239	0.181043	0.43602
6	3	1	8733	0.31938	0.564928	0.404849	0.170486	0.403329
6	3	1	8829	0.29238	0.546953	0.398866	0.224317	0.403304
6	3	1	8925	0.37266	0.468936	0.392937	0.241861	0.397014
6	3	1	9021	0.369352	0.471836	0.412937	0.239603	0.417228
6	3	1	9117	0.290122	0.549171	0.382794	0.20536	0.390258
6	3	1	9213	0.32485	0.555641	0.398024	0.215766	0.405978
6	3	1	9309	0.327271	0.598387	0.403607	0.22196	0.406771
6	3	1	9405	0.370123	0.420866	0.40052	0.238182	0.401696
6	3	1	9501	0.337979	0.433698	0.423419	0.290368	0.433041
6	3	1	9597	0.268406	0.454546	0.414248	0.347628	0.425616
6	3	1	9693	0.335203	0.420485	0.414437	0.349499	0.41049
6	3	1	9789	0.337221	0.425719	0.419975	0.34648	0.411741
6	3	1	9885	0.360533	0.573063	0.407606	0.363713	0.404271
6	3	1	9981	0.312286	0.501995	0.415547	0.346921	0.407294
6	3	1	93	0.438156	0.47837	0.493071	0.500172	0.491758
6	3	1	189	0.334201	0.367248	0.483452	0.495857	0.490066
6	3	1	285	0.35	0.40512	0.472175	0.496466	0.47154
6	3	1	381	0.437429	0.425009	0.472654	0.492854	0.466436
6	3	1	477	0.319963	0.449574	0.450679	0.503164	0.455641
6	3	1	573	0.298201	0.575857	0.432468	0.527028	0.434495
6	3	1	669	0.350884	0.476049	0.421166	0.517826	0.420851
6	3	1	765	0.374961	0.418379	0.403747	0.532159	0.404524
6	3	1	861	0.313037	0.520151	0.411375	0.523215	0.407827
6	3	1	957	0.344386	0.482712	0.399014	0.525045	0.396216
6	3	1	1053	0.342426	0.49181	0.398029	0.513567	0.401682
6	3	1	1149	0.32402	0.436807	0.380826	0.511193	0.389355
6	3	1	1245	0.286428	0.488269	0.399626	0.495085	0.394158
6	3	1	1341	0.356224	0.532093	0.385878	0.474074	0.387912
6	3	1	1437	0.328873	0.529314	0.404687	0.490618	0.397242
6	3	1	1533	0.317579	0.570752	0.392814	0.486164	0.40071
6	3	1	1629	0.354063	0.508613	0.415588	0.49517	0.411377
6	3	1	1725	0.300237	0.391056	0.434054	0.517331	0.435785
6	3	1	1821	0.334419	0.559728	0.409863	0.494927	0.403032
6	3	1	1917	0.344422	0.529747	0.402152	0.493794	0.416409
6	3	1	2013	0.333005	0.506815	0.429211	0.496457	0.432789
6	3	1	2109	0.330021	0.56668	0.409302	0.519705	0.421458
6	3	1	2205	0.29398	0.482139	0.396925	0.5256	0.40247
6	3	1	2301	0.307824	0.56838	0.404213	0.543309	0.411424
6	3	1	2397	0.31055	0.539691	0.390075	0.549583	0.406594
6	3	1	2493	0.31404	0.464771	0.412682	0.530332	0.409082
6	3	1	2589	0.307996	0.437146	0.419737	0.529757	0.426053
6	3	1	2685	0.349138	0.490493	0.431926	0.540494	0.428527
6	3	1	2781	0.324859	0.490527	0.41938	0.54329	0.417191
6	3	1	2877	0.342052	0.50065	0.416917	0.532043	0.424184
6	3	1	2973	0.300203	0.575052	0.413711	0.509628	0.408734
6	3	1	3069	0.324199	0.477177	0.40106	0.524485	0.401215
6	3	1	3165	0.275551	0.45425	0.401536	0.529537	0.40768
6	3	1	3261	0.337247	0.521242	0.406136	0.503709	0.41405
6	3	1	3357	0.333299	0.499754	0.412595	0.516994	0.407918
6	3	1	3453	0.376895	0.427888	0.409506	0.505733	0.41435
6	3	1	3549	0.339495	0.525026	0.385513	0.50947	0.395937
6	3	1	3645	0.34625	0.503044	0.397273	0.520825	0.40028
6	3	1	3741	0.311776	0.496797	0.401768	0.531398	0.403496
6	3	1	3837	0.317583	0.484108	0.420984	0.525191	0.431316
6	3	1	3933	0.36526	0.4513	0.408538	0.51918	0.411754
6	3	1	4029	0.354425	0.458478	0.42139	0.533107	0.418994
6	3	1	4125	0.307298	0.554384	0.409252	0.543278	0.403371
6	3	1	4221	0.264655	0.496093	0.422003	0.520215	0.422591
6	3	1	4317	0.316176	0.489304	0.4045	0.502589	0.407473
6	3	1	4413	0.297389	0.470243	0.40656	0.504435	0.416316
6	3	1	4509	0.319051	0.468401	0.428972	0.516645	0.425694
6	3	1	4605	0.373577	0.495897	0.401544	0.525702	0.409363
6	3	1	4701	0.263395	0.495149	0.403075	0.525834	0.407132
6	3	1	4797	0.326551	0.468295	0.416282	0.537731	0.416801
6	3	1	4893	0.335834	0.516767	0.408747	0.503331	0.409276
6	3	1	4989	0.346178	0.514154	0.418321	0.539969	0.428348
6	3	1	5085	0.424116	0.427851	0.411712	0.552749	0.414363
6	3	1	5181	0.328462	0.553677	0.398833	0.537935	0.412073
6	3	1	5277	0.342057	0.447619	0.391514	0.536277	0.391979
6	3	1	5373	0.272785	0.437634	0.411839	0.527618	0.412468
6	3	1	5469	0.32582	0.428417	0.412532	0.505872	0.413524
6	3	1	5565	0.293874	0.558959	0.399749	0.524777	0.409154
6	3	1	5661	0.30573	0.418704	0.402464	0.553815	0.403024
6	3	1	5757	0.429683	0.473367	0.427497	0.545215	0.418493
6	3	1	5853	0.384868	0.458835	0.401629	0.531036	0.410831
6	3	1	5949	0.360641	0.547513	0.41871	0.523757	0.406411
6	3	1	6045	0.406338	0.422542	0.438784	0.550451	0.431707
6	3	1	6141	0.348023	0.52718	0.401484	0.540188	0.396045
6	3	1	6237	0.353275	0.567982	0.404591	0.534014	0.41185
6	3	1	6333	0.28162	0.612622	0.37858	0.557468	0.383014
6	3	1	6429	0.292146	0.447916	0.400132	0.557569	0.401579
6	3	1	6525	0.272323	0.437918	0.403481	0.544558	0.408191
6	3	1	6621	0.276147	0.52992	0.40589	0.535433	0.414468
6	3	1	6717	0.323844	0.50777	0.405464	0.564551	0.408174
6	3	1	6813	0.302482	0.527364	0.410638	0.562384	0.409181
6	3	1	6909	0.283127	0.470441	0.410769	0.58728	0.415325
6	3	1	7005	0.323183	0.470142	0.418726	0.560189	0.424974
6	3	1	7101	0.396004	0.594212	0.427065	0.534588	0.422377
6	3	1	7197	0.340677	0.486906	0.428349	0.522642	0.420521
6	3	1	7293	0.288454	0.600602	0.394118	0.516648	0.393269
6	3	1	7389	0.31781	0.51591	0.38641	0.483483	0.38737
6	3	1	7485	0.282781	0.568494	0.398077	0.44275	0.399666
6	3	1	7581	0.362218	0.504218	0.420027	0.44913	0.421923
6	3	1	7677	0.353141	0.489524	0.417557	0.437787	0.427025
6	3	1	7773	0.356861	0.4764	0.396291	0.43187	0.401055
6	3	1	7869	0.325949	0.42647	0.402933	0.434826	0.419887
6	3	1	7965	0.330869	0.611465	0.386792	0.44591	0.399613
6	3	1	8061	0.342934	0.502858	0.399107	0.449056	0.401903
6	3	1	8157	0.338437	0.381499	0.417569	0.474347	0.414256
6	3	1	8253	0.334106	0.450767	0.393864	0.479388	0.41006
6	3	1	8349	0.349025	0.457325	0.407095	0.433228	0.414221
6	3	1	8445	0.351977	0.445684	0.40227	0.426069	0.407485
6	3	1	8541	0.362824	0.432679	0.423179	0.401871	0.42971
6	3	1	8637	0.291733	0.449067	0.4	0.410905	0.413645
6	3	1	8733	0.35272	0.403655	0.402049	0.418653	0.410316
6	3	1	8829	0.348529	0.512321	0.422909	0.419724	0.426283
6	3	1	8925	0.369993	0.504227	0.427771	0.387177	0.423133
6	3	1	9021	0.397559	0.536163	0.386599	0.381721	0.400546
6	3	1	9117	0.311669	0.413003	0.418217	0.384715	0.418039
6	3	1	9213	0.354239	0.431161	0.428937	0.377538	0.420808
6	3	1	9309	0.316312	0.496645	0.384596	0.357643	0.399226
6	3	1	9405	0.287029	0.470107	0.418758	0.293355	0.411931
6	3	1	9501	0.305824	0.496225	0.410724	0.249324	0.40108
6	3	1	9597	0.29713	0.571994	0.381579	0.301342	0.395693
6	3	1	9693	0.327182	0.48817	0.398756	0.341819	0.402386
6	3	1	9789	0.323368	0.430771	0.402338	0.351576	0.410056
6	3	1	9885	0.307617	0.485201	0.389084	0.315358	0.397555
6	3	1	9981	0.331663	0.512019	0.402904	0.301248	0.40231
6	3	1	93	0.412377	0.358035	0.493425	0.501483	0.496285
6	3	1	189	0.285172	0.404506	0.488966	0.505399	0.486867
6	3	1	285	0.315226	0.459019	0.479111	0.496568	0.475031
6	3	1	381	0.357775	0.510161	0.464477	0.49485	0.460891
6	3	1	477	0.39883	0.555883	0.441782	0.489923	0.44021
6	3	1	573	0.334036	0.467125	0.440939	0.500796	0.435011
6	3	1	669	0.30698	0.411105	0.409383	0.505663	0.420505
6	3	1	765	0.388415	0.469588	0.400884	0.508774	0.399882
6	3	1	861	0.269073	0.392096	0.411942	0.518695	0.410682
6	3	1	957	0.27759	0.481133	0.418617	0.515726	0.413497
6	3	1	1053	0.351406	0.516227	0.385007	0.515036	0.39953
6	3	1	1149	0.340207	0.528325	0.397484	0.527609	0.398906
6	3	1	1245	0.334853	0.43567	0.418592	0.526497	0.415057
6	3	1	1341	0.374468	0.50402	0.419813	0.502539	0.41985
6	3	1	1437	0.288074	0.381073	0.428425	0.507327	0.426662
6	3	1	1533	0.403375	0.459348	0.433827	0.483543	0.425584
6	3	1	1629	0.308402	0.427817	0.427355	0.47096	0.424867
6	3	1	1725	0.310653	0.451953	0.42471	0.463067	0.416753
6	3	1	1821	0.30872	0.521283	0.405726	0.477299	0.40632
6	3	1	1917	0.353049	0.51649	0.397321	0.476158	0.394385
6	3	1	2013	0.305902	0.573651	0.390608	0.476726	0.389532
6	3	1	2109	0.360457	0.565813	0.395586	0.471116	0.387905
6	3	1	2205	0.344824	0.549966	0.39123	0.457373	0.393901
6	3	1	2301	0.305073	0.534757	0.409403	0.471637	0.418876
6	3	1	2397	0.358148	0.515186	0.415909	0.456185	0.421299
6	3	1	2493	0.336709	0.447806	0.398379	0.456386	0.399653
6	3	1	2589	0.307247	0.458098	0.405759	0.462962	0.405264
6	3	1	2685	0.314376	0.54929	0.392857	0.458086	0.401653
6	3	1	2781	0.320972	0.481021	0.407375	0.445937	0.404161
6	3	1	2877	0.3023	0.486826	0.402433	0.445363	0.399197
6	3	1	2973	0.279301	0.612231	0.407644	0.414386	0.40994
6	3	1	3069	0.347918	0.451601	0.410078	0.421644	0.41631
6	3	1	3165	0.28926	0.504724	0.407643	0.424138	0.412497
6	3	1	3261	0.287132	0.510261	0.410745	0.445664	0.412817
6	3	1	3357	0.318158	0.49656	0.395402	0.44506	0.40126
6	3	1	3453	0.294596	0.551133	0.385153	0.413395	0.395531
6	3	1	3549	0.353981	0.56974	0.413115	0.420541	0.417853
6	3	1	3645	0.279231	0.520811	0.404494	0.419859	0.414243
6	3	1	3741	0.363406	0.614909	0.417241	0.396587	0.417272
6	3	1	3837	0.336886	0.446883	0.414121	0.406952	0.42113
6	3	1	3933	0.310604	0.522394	0.409254	0.410792	0.417162
6	3	1	4029	0.325237	0.434151	0.418194	0.430417	0.412965
6	3	1	4125	0.312636	0.505136	0.421839	0.441658	0.415136
6	3	1	4221	0.294089	0.422262	0.427108	0.417174	0.424892
6	3	1	4317	0.29543	0.462104	0.410053	0.390962	0.413723
6	3	1	4413	0.259452	0.500166	0.398637	0.39216	0.404893
6	3	1	4509	0.318968	0.507673	0.407572	0.408219	0.409608
6	3	1	4605	0.360281	0.559729	0.415955	0.369613	0.415432
6	3	1	4701	0.299292	0.442452	0.428412	0.395146	0.431754
6	3	1	4797	0.393289	0.464242	0.433333	0.388004	0.430557
6	3	1	4893	0.295781	0.539653	0.407284	0.396596	0.402153
6	3	1	4989	0.331652	0.490576	0.389041	0.422891	0.387174
6	3	1	5085	0.302689	0.489387	0.399492	0.439507	0.412068
6	3	1	5181	0.33275	0.47257	0.406178	0.425721	0.407062
6	3	1	5277	0.344579	0.508379	0.408718	0.415458	0.407627
6	3	1	5373	0.33777	0.426424	0.420918	0.40567	0.40693
6	3	1	5469	0.300755	0.496761	0.405718	0.378793	0.400416
6	3	1	5565	0.28623	0.530551	0.391321	0.373984	0.390029
6	3	1	5661	0.375093	0.453264	0.420178	0.379918	0.421124
6	3	1	5757	0.364057	0.411675	0.405949	0.361283	0.404626
6	3	1	5853	0.230868	0.563805	0.400646	0.36362	0.396072
6	3	1	5949	0.286594	0.513929	0.418418	0.399963	0.412556
6	3	1	6045	0.336111	0.532618	0.419629	0.410256	0.423888
6	3	1	6141	0.27328	0.501581	0.402463	0.448558	0.413065
6	3	1	6237	0.438092	0.492243	0.433808	0.414597	0.43926
6	3	1	6333	0.356006	0.592822	0.396822	0.41788	0.410681
6	3	1	6429	0.293462	0.541528	0.40303	0.422318	0.407129
6	3	1	6525	0.378392	0.475799	0.428037	0.436179	0.423
6	3	1	6621	0.303384	0.455814	0.420356	0.396053	0.42346
6	3	1	6717	0.368919	0.401916	0.422253	0.420534	0.425268
6	3	1	6813	0.329943	0.527607	0.415533	0.443289	0.417796
6	3	1	6909	0.335778	0.4764	0.4021	0.411975	0.406068
6	3	1	7005	0.345687	0.517597	0.396335	0.38923	0.403914
6	3	1	7101	0.287	0.4272	0.391349	0.436465	0.401257
6	3	1	7197	0.377356	0.463048	0.401429	0.460351	0.404289
6	3	1	7293	0.338934	0.397005	0.424419	0.418843	0.426467
6	3	1	7389	0.33669	0.539424	0.435753	0.403514	0.434326
6	3	1	7485	0.354029	0.420291	0.400808	0.369759	0.398238
6	3	1	7581	0.275793	0.567225	0.407613	0.332713	0.416196
6	3	1	7677	0.372912	0.454787	0.425137	0.333155	0.418296
6	3	1	7773	0.288069	0.41827	0.393194	0.342163	0.401467
6	3	1	7869	0.297835	0.462799	0.400856	0.369273	0.407291
6	3	1	7965	0.305507	0.511088	0.398111	0.360889	0.399403
6	3	1	8061	0.303914	0.488376	0.41292	0.370172	0.41468
6	3	1	8157	0.338051	0.50762	0.38236	0.365836	0.394658
6	3	1	8253	0.259223	0.524992	0.412561	0.351393	0.422798
6	3	1	8349	0.381042	0.544375	0.400257	0.364595	0.412752
6	3	1	8445	0.283065	0.327721	0.403581	0.389826	0.408828
6	3	1	8541	0.277298	0.498892	0.400766	0.436886	0.413109
6	3	1	8637	0.344924	0.51534	0.404574	0.390626	0.410369
6	3	1	8733	0.351838	0.570855	0.425853	0.407303	0.415699
6	3	1	8829	0.279908	0.448723	0.405769	0.419835	0.411728
6	3	1	8925	0.326013	0.506138	0.398198	0.464165	0.411563
6	3	1	9021	0.270405	0.504684	0.405725	0.499299	0.408776
6	3	1	9117	0.392094	0.513354	0.411196	0.519346	0.42053
6	3	1	9213	0.276411	0.493767	0.410594	0.558739	0.403106
6	3	1	9309	0.283594	0.533095	0.39768	0.555907	0.404545
6	3	1	9405	0.30045	0.467574	0.400508	0.580822	0.406769
6	3	1	9501	0.318853	0.496291	0.403462	0.600281	0.404297
6	3	1	9597	0.294687	0.540877	0.415955	0.561413	0.41275
6	3	1	9693	0.347994	0.419277	0.397674	0.569338	0.402799
6	3	1	9789	0.279957	0.430453	0.425332	0.582782	0.424658
6	3	1	9885	0.319228	0.428375	0.39172	0.570914	0.393876
6	3	1	9981	0.288044	0.55078	0.376	0.53428	0.3847
2	3	1	93	0.967271	0.847604	0.492086	0.499581	0.49883
2	3	1	189	0.868852	0.749129	0.465957	0.487182	0.478717
2	3	1	285	0.838456	0.87744	0.409449	0.490701	0.393687
2	3	1	381	0.700278	0.998488	0.359091	0.490344	0.379224
2	3	1	477	0.814941	0.961374	0.358571	0.498603	0.344583
2	3	1	573	0.689767	0.976039	0.299099	0.504756	0.293911
2	3	1	669	0.733302	0.931402	0.311404	0.517811	0.307939
2	3	1	765	0.657456	0.945079	0.31129	0.500382	0.302898
2	3	1	861	0.617022	0.929142	0.3008	0.502317	0.297208
2	3	1	957	0.6555	0.96828	0.29661	0.489463	0.296468
2	3	1	1053	0.742507	0.852104	0.28855	0.503307	0.295368
2	3	1	1149	0.841208	0.891583	0.302239	0.517216	0.314843
2	3	1	1245	0.752499	0.850698	0.295082	0.524364	0.311601
2	3	1	1341	0.731755	0.915367	0.316541	0.521962	0.313045
2	3	1	1437	0.678584	0.852365	0.309917	0.558569	0.319351
2	3	1	1533	0.74749	0.898933	0.310769	0.579433	0.301416
2	3	1	1629	0.759714	0.92352	0.330081	0.575929	0.316444
2	3	1	1725	0.805937	0.887379	0.3312	0.609455	0.335783
2	3	1	1821	0.719204	0.962246	0.288	0.634871	0.318679
2	3	1	1917	0.741605	0.901545	0.28855	0.627941	0.291412
2	3	1	2013	0.718023	0.831287	0.293043	0.587159	0.288302
2	3	1	2109	0.725158	0.817574	0.303306	0.577579	0.295116
2	3	1	2205	0.758637	1.0105	0.274167	0.579493	0.294425
2	3	1	2301	0.751302	0.947612	0.307258	0.598859	0.320061
2	3	1	2397	0.693873	0.948481	0.326891	0.612793	0.308193
2	3	1	2493	0.78423	0.938699	0.2784	0.658009	0.297456
2	3	1	2589	0.696361	0.90315	0.283333	0.667746	0.299306
2	3	1	2685	0.71344	0.926674	0.284	0.686239	0.29951
2	3	1	2781	0.684629	0.883817	0.316406	0.637004	0.326451
2	3	1	2877	0.714479	0.860417	0.289922	0.630929	0.300353
2	3	1	2973	0.719023	0.954098	0.352632	0.618378	0.344739
2	3	1	3069	0.854498	0.892143	0.368841	0.604683	0.363586
2	3	1	3165	0.759947	0.86879	0.319512	0.576923	0.334605
2	3	1	3261	0.710843	0.989642	0.304274	0.581702	0.302336
2	3	1	3357	0.796092	1.01092	0.312295	0.59243	0.281591
2	3	1	3453	0.678725	0.963262	0.305	0.557097	0.287456
2	3	1	3549	0.612366	0.860914	0.274561	0.529535	0.28581
2	3	1	3645	0.772114	0.967621	0.276033	0.55303	0.285708
2	3	1	3741	0.789775	0.854907	0.301681	0.552583	0.282801
2	3	1	3837	0.70399	0.879963	0.267227	0.591901	0.281196
2	3	1	3933	0.758165	0.932526	0.312403	0.639179	0.298432
2	3	1	4029	0.794556	0.895111	0.343443	0.615941	0.32364
2	3	1	4125	0.778652	0.866621	0.34252	0.602309	0.335207
2	3	1	4221	0.696314	0.929363	0.334167	0.613818	0.320905
2	3	1	4317	0.742254	0.901295	0.266116	0.666388	0.288478
2	3	1	4413	0.71196	0.874722	0.313492	0.687266	0.290304
2	3	1	4509	0.759316	1.01285	0.297521	0.729757	0.29889
2	3	1	4605	0.614135	0.952534	0.306818	0.686121	0.307199
2	3	1	4701	0.764049	0.993795	0.322556	0.678571	0.315916
2	3	1	4797	0.691802	0.867085	0.338806	0.672163	0.312459
2	3	1	4893	0.670451	0.918726	0.296491	0.653838	0.307422
2	3	1	4989	0.717906	0.898134	0.3024	0.705882	0.324832
2	3	1	5085	0.712774	0.955867	0.300746	0.699373	0.288502
2	3	1	5181	0.590282	0.896083	0.301695	0.709167	0.283981
2	3	1	5277	0.649079	0.87191	0.293182	0.663462	0.27187
2	3	1	5373	0.68598	0.890764	0.309524	0.689567	0.294472
2	3	1	5469	0.703191	0.929278	0.264754	0.716232	0.275903
2	3	1	5565	0.716566	0.895901	0.301626	0.712702	0.305455
2	3	1	5661	0.823569	0.863963	0.319697	0.736139	0.317532
2	3	1	5757	0.790345	0.839564	0.328455	0.747711	0.309829
2	3	1	5853	0.778751	0.941665	0.28871	0.768114	0.29375
2	3	1	5949	0.838158	0.990375	0.292593	0.755093	0.297206
2	3	1	6045	0.700966	0.884795	0.279508	0.749333	0.269454
2	3	1	6141	0.782139	0.949793	0.277236	0.727876	0.284851
2	3	1	6237	0.765152	0.822498	0.3168	0.716697	0.309067
2	3	1	6333	0.717342	0.911471	0.312712	0.730237	0.322581
2	3	1	6429	0.816179	0.926586	0.331746	0.678409	0.324652
2	3	1	6525	0.756618	0.900564	0.320588	0.639967	0.322027
2	3	1	6621	0.701694	0.95842	0.303571	0.667577	0.307815
2	3	1	6717	0.745649	1.01792	0.265179	0.69728	0.280503
2	3	1	6813	0.740403	0.976612	0.299145	0.683436	0.299668
2	3	1	6909	0.702621	0.960176	0.295	0.702357	0.302968
2	3	1	7005	0.728125	0.886869	0.29187	0.693448	0.290464
2	3	1	7101	0.735564	0.804382	0.298438	0.680385	0.309476
2	3	1	7197	0.673728	1.00172	0.310526	0.679601	0.320093
2	3	1	7293	0.781577	0.849252	0.338686	0.683591	0.331066
2	3	1	7389	0.773619	0.922558	0.33876	0.676055	0.313015
2	3	1	7485	0.730268	0.924776	0.295833	0.699696	0.300904
2	3	1	7581	0.709409	0.848301	0.283761	0.692466	0.295009
2	3	1	7677	0.83193	0.987492	0.296875	0.670833	0.301393
2	3	1	7773	0.704227	0.904556	0.291228	0.65896	0.288132
2	3	1	7869	0.835201	0.951973	0.296296	0.651832	0.281388
2	3	1	7965	0.586645	0.857902	0.288696	0.641256	0.293406
2	3	1	8061	0.679517	0.937135	0.3025	0.654733	0.295018
2	3	1	8157	0.768596	0.956968	0.30303	0.671196	0.310287
2	3	1	8253	0.71025	0.920294	0.281356	0.667174	0.282636
2	3	1	8349	0.738796	0.932185	0.294531	0.680422	0.299049
2	3	1	8445	0.817707	0.839167	0.350704	0.6475	0.329552
2	3	1	8541	0.767033	0.934723	0.315	0.605064	0.329681
2	3	1	8637	0.760552	0.844773	0.323256	0.60594	0.311637
2	3	1	8733	0.76963	0.838072	0.315385	0.572032	0.332275
2	3	1	8829	0.800445	0.882899	0.326446	0.613036	0.320613
2	3	1	8925	0.715978	0.878286	0.318803	0.642188	0.315991
2	3	1	9021	0.76506	0.909251	0.257273	0.64774	0.295268
2	3	1	9117	0.696291	0.950651	0.328148	0.597122	0.320937
2	3	1	9213	0.723828	0.899348	0.317293	0.587457	0.316615
2	3	1	9309	0.826154	0.921529	0.33622	0.603454	0.343286
2	3	1	9405	0.757564	0.95689	0.332258	0.603839	0.329375
2	3	1	9501	0.770272	0.85011	0.323134	0.605492	0.318583
2	3	1	9597	0.808931	0.977746	0.336364	0.627098	0.330344
2	3	1	9693	0.755183	0.780417	0.287179	0.639681	0.297523
2	3	1	9789	0.741455	0.924069	0.30708	0.629348	0.33155
2	3	1	9885	0.762369	0.886525	0.31405	0.648705	0.297585
2	3	1	9981	0.754232	0.812532	0.322137	0.638495	0.308736
6	3	1	93	0.388823	0.469337	0.487988	0.503831	0.494733
6	3	1	189	0.383042	0.393519	0.47553	0.514037	0.476179
6	3	1	285	0.332508	0.412288	0.4563	0.511495	0.463147
6	3	1	381	0.347327	0.443217	0.438822	0.497203	0.444793
6	3	1	477	0.340231	0.491916	0.430962	0.503215	0.42262
6	3	1	573	0.371819	0.439589	0.413324	0.488604	0.411431
6	3	1	669	0.278815	0.404935	0.416667	0.486218	0.416969
6	3	1	765	0.279666	0.492057	0.391275	0.49375	0.392557
6	3	1	861	0.304768	0.469843	0.386569	0.507777	0.381213
6	3	1	957	0.326648	0.646496	0.399629	0.499539	0.401491
6	3	1	1053	0.400541	0.414955	0.420641	0.507655	0.420985
6	3	1	1149	0.287244	0.458395	0.422193	0.513619	0.422598
6	3	1	1245	0.353819	0.474381	0.4	0.5271	0.407069
6	3	1	1341	0.365557	0.558947	0.399373	0.514371	0.404069
6	3	1	1437	0.332816	0.465038	0.398854	0.495025	0.398766
6	3	1	1533	0.280624	0.434632	0.412164	0.481439	0.407397
6	3	1	1629	0.302674	0.441418	0.406581	0.47876	0.408438
6	3	1	1725	0.393988	0.592883	0.402926	0.482991	0.399705
6	3	1	1821	0.28131	0.494633	0.39362	0.488749	0.391605
6	3	1	1917	0.340421	0.462519	0.386035	0.498264	0.400743
6	3	1	2013	0.375372	0.413188	0.403732	0.48598	0.405195
6	3	1	2109	0.236189	0.546776	0.418635	0.468884	0.413935
6	3	1	2205	0.316353	0.472153	0.414455	0.460019	0.419584
6	3	1	2301	0.376104	0.40482	0.424797	0.452081	0.418162
6	3	1	2397	0.386239	0.485048	0.408247	0.4646	0.414587
6	3	1	2493	0.327213	0.517118	0.400761	0.44852	0.404957
6	3	1	2589	0.316037	0.550635	0.38616	0.486207	0.391138
6	3	1	2685	0.369988	0.494093	0.39589	0.501313	0.399636
6	3	1	2781	0.368386	0.536796	0.402078	0.49555	0.40577
6	3	1	2877	0.35077	0.427028	0.407652	0.497809	0.399671
6	3	1	2973	0.333529	0.47583	0.401894	0.494693	0.414523
6	3	1	3069	0.291152	0.56694	0.390978	0.479551	0.396944
6	3	1	3165	0.32575	0.43873	0.415963	0.444489	0.412916
6	3	1	3261	0.388573	0.411386	0.423677	0.479428	0.42965
6	3	1	3357	0.353705	0.488617	0.40443	0.485065	0.40422
6	3	1	3453	0.296515	0.470532	0.380899	0.485818	0.38895
6	3	1	3549	0.336398	0.453406	0.392278	0.49268	0.389401
6	3	1	3645	0.336492	0.544537	0.393116	0.512062	0.39865
6	3	1	3741	0.34894	0.512151	0.427637	0.508664	0.424854
6	3	1	3837	0.358637	0.489659	0.419689	0.475255	0.420549
6	3	1	3933	0.430257	0.51695	0.40664	0.474632	0.412697
6	3	1	4029	0.294931	0.472862	0.406968	0.488321	0.414394
6	3	1	4125	0.343622	0.53776	0.421756	0.472883	0.411568
6	3	1	4221	0.406272	0.461724	0.416984	0.494281	0.430037
6	3	1	4317	0.263184	0.445068	0.422978	0.470469	0.423027
6	3	1	4413	0.335416	0.517934	0.399741	0.479197	0.406037
6	3	1	4509	0.346452	0.478256	0.410999	0.474124	0.409049
6	3	1	4605	0.304667	0.472522	0.401119	0.476566	0.401905
6	3	1	4701	0.36021	0.420753	0.422281	0.457633	0.413596
6	3	1	4797	0.322035	0.421331	0.424079	0.491627	0.423374
6	3	1	4893	0.280255	0.472239	0.412484	0.473583	0.421397
6	3	1	4989	0.321136	0.443866	0.437733	0.522299	0.428971
6	3	1	5085	0.318381	0.459846	0.408429	0.558574	0.41045
6	3	1	5181	0.289751	0.488642	0.404188	0.562395	0.412036
6	3	1	5277	0.320294	0.511032	0.411381	0.578685	0.405921
6	3	1	5373	0.340872	0.456418	0.422698	0.602976	0.420695
6	3	1	5469	0.311889	0.454856	0.395333	0.602138	0.402264
6	3	1	5565	0.383441	0.556325	0.403338	0.599412	0.396541
6	3	1	5661	0.343902	0.528244	0.410533	0.58669	0.418672
6	3	1	5757	0.363403	0.469703	0.403496	0.574248	0.401542
6	3	1	5853	0.35738	0.583361	0.400896	0.56712	0.402712
6	3	1	5949	0.373056	0.430303	0.407388	0.600107	0.414829
6	3	1	6045	0.319966	0.532314	0.422622	0.588255	0.417944
6	3	1	6141	0.381438	0.499452	0.419143	0.581543	0.419685
6	3	1	6237	0.313546	0.490331	0.393963	0.594905	0.395844
6	3	1	6333	0.330283	0.4498	0.39555	0.606294	0.400174
6	3	1	6429	0.280511	0.535862	0.403293	0.623308	0.402547
6	3	1	6525	0.348699	0.389864	0.426757	0.6335	0.424239
6	3	1	6621	0.311331	0.620851	0.394865	0.609306	0.404869
6	3	1	6717	0.344494	0.432291	0.420546	0.59383	0.420154
6	3	1	6813	0.278406	0.473492	0.416667	0.600504	0.415611
6	3	1	6909	0.304559	0.439941	0.401641	0.593958	0.405633
6	3	1	7005	0.302364	0.48751	0.401509	0.621996	0.401756
6	3	1	7101	0.313542	0.584606	0.3804	0.67104	0.401969
6	3	1	7197	0.333274	0.483237	0.396556	0.681741	0.393237
6	3	1	7293	0.28026	0.48235	0.40521	0.699628	0.407813
6	3	1	7389	0.325607	0.452838	0.427121	0.650313	0.424319
6	3	1	7485	0.353482	0.494205	0.422379	0.671943	0.423279
6	3	1	7581	0.300183	0.43437	0.422816	0.713706	0.417454
6	3	1	7677	0.310598	0.438538	0.412186	0.726878	0.408889
6	3	1	7773	0.344303	0.542221	0.406186	0.737744	0.41074
6	3	1	7869	0.290097	0.459014	0.413864	0.683761	0.401198
6	3	1	7965	0.365241	0.524781	0.404534	0.708275	0.413898
6	3	1	8061	0.326166	0.509067	0.394875	0.677562	0.39905
6	3	1	8157	0.329595	0.558459	0.386862	0.705124	0.394432
6	3	1	8253	0.380096	0.44136	0.415425	0.674578	0.417807
6	3	1	8349	0.421014	0.418479	0.430027	0.701122	0.42027
6	3	1	8445	0.41059	0.369551	0.412958	0.687704	0.426686
6	3	1	8541	0.338632	0.483498	0.408763	0.675458	0.419979
6	3	1	8637	0.298469	0.48871	0.3925	0.734716	0.396639
6	3	1	8733	0.332738	0.599249	0.398239	0.744	0.403248
6	3	1	8829	0.300463	0.507556	0.403567	0.766747	0.410601
6	3	1	8925	0.313057	0.560612	0.401631	0.768304	0.396914
6	3	1	9021	0.349121	0.4857	0.39156	0.766795	0.399297
6	3	1	9117	0.301018	0.614691	0.385878	0.764659	0.398102
6	3	1	9213	0.284976	0.565681	0.393973	0.748925	0.401069
6	3	1	9309	0.301516	0.619293	0.401599	0.730569	0.41078
6	3	1	9405	0.322271	0.435362	0.412844	0.737995	0.42034
6	3	1	9501	0.405812	0.488652	0.418592	0.756437	0.432598
6	3	1	9597	0.311124	0.464509	0.422236	0.792624	0.423136
6	3	1	9693	0.335856	0.532141	0.409114	0.822773	0.400038
6	3	1	9789	0.320963	0.572873	0.406107	0.829823	0.406
6	3	1	9885	0.356709	0.453911	0.408831	0.788294	0.418876
6	3	1	9981	0.30441	0.452017	0.406914	0.772962	0.403804
6	3	1	93	0.412267	0.408356	0.507627	0.502786	0.504906
6	3	1	189	0.348454	0.430807	0.494959	0.500617	0.505615
6	3	1	285	0.419971	0.389034	0.488604	0.506369	0.49456
6	3	1	381	0.386401	0.446238	0.472626	0.512554	0.470581
6	3	1	477	0.336644	0.493282	0.439511	0.511924	0.450198
6	3	1	573	0.312948	0.500655	0.411226	0.517563	0.419382
6	3	1	669	0.356136	0.564353	0.415593	0.536872	0.416673
6	3	1	765	0.335314	0.498015	0.406186	0.54063	0.40747
6	3	1	861	0.320544	0.478058	0.41474	0.539574	0.412068
6	3	1	957	0.394863	0.523732	0.415975	0.527812	0.417936
6	3	1	1053	0.311706	0.456631	0.405316	0.509251	0.402155
6	3	1	1149	0.36808	0.359687	0.40445	0.5191	0.406371
6	3	1	1245	0.301635	0.53584	0.390978	0.522588	0.399061
6	3	1	1341	0.369053	0.341329	0.426893	0.508846	0.427442
6	3	1	1437	0.346111	0.562111	0.406361	0.497909	0.402103
6	3	1	1533	0.304064	0.493707	0.407732	0.51185	0.409391
6	3	1	1629	0.305261	0.426495	0.437644	0.497227	0.434893
6	3	1	1725	0.355815	0.509502	0.415681	0.497865	0.412533
6	3	1	1821	0.357034	0.575006	0.404021	0.506988	0.404397
6	3	1	1917	0.405387	0.432858	0.40638	0.487687	0.403806
6	3	1	2013	0.383741	0.457859	0.402341	0.490528	0.391273
6	3	1	2109	0.303845	0.451026	0.382973	0.483637	0.387412
6	3	1	2205	0.325585	0.491204	0.405648	0.474306	0.413064
6	3	1	2301	0.322503	0.474779	0.400627	0.471118	0.405709
6	3	1	2397	0.286343	0.487981	0.412638	0.479224	0.410028
6	3	1	2493	0.378001	0.444864	0.401019	0.474558	0.400771
6	3	1	2589	0.295403	0.48714	0.409811	0.51004	0.398581
6	3	1	2685	0.420891	0.478908	0.414634	0.493196	0.41652
6	3	1	2781	0.402305	0.408503	0.422697	0.496859	0.414935
6	3	1	2877	0.351129	0.372447	0.417228	0.510924	0.407272
6	3	1	2973	0.31933	0.430158	0.424868	0.501554	0.41848
6	3	1	3069	0.41812	0.532983	0.419206	0.504051	0.415675
6	3	1	3165	0.356776	0.509349	0.411008	0.457933	0.413707
6	3	1	3261	0.288737	0.57026	0.400761	0.498992	0.411419
6	3	1	3357	0.28839	0.521894	0.39787	0.487072	0.402108
6	3	1	3453	0.305841	0.5082	0.399091	0.495412	0.400191
6	3	1	3549	0.329213	0.562145	0.410139	0.476076	0.421759
6	3	1	3645	0.309302	0.381466	0.413078	0.477334	0.413468
6	3	1	3741	0.281093	0.550747	0.403522	0.456371	0.398266
6	3	1	3837	0.316815	0.49659	0.40475	0.452701	0.40223
6	3	1	3933	0.350778	0.432948	0.428723	0.425389	0.428596
6	3	1	4029	0.328642	0.496253	0.412949	0.433026	0.403712
6	3	1	4125	0.357367	0.512435	0.411125	0.433916	0.404976
6	3	1	4221	0.344876	0.57363	0.395059	0.405116	0.392991
6	3	1	4317	0.369658	0.464797	0.416288	0.409989	0.410065
6	3	1	4413	0.33287	0.459239	0.391195	0.425765	0.395822
6	3	1	4509	0.377841	0.495144	0.409387	0.366062	0.40788
6	3	1	4605	0.288699	0.450085	0.41275	0.416527	0.419079
6	3	1	4701	0.310885	0.543509	0.41144	0.402632	0.407836
6	3	1	4797	0.371402	0.493038	0.404258	0.369398	0.408643
6	3	1	4893	0.353975	0.509688	0.387808	0.372612	0.391375
6	3	1	4989	0.31576	0.550379	0.406948	0.386024	0.410197
6	3	1	5085	0.391045	0.485771	0.436641	0.412962	0.426953
6	3	1	5181	0.366647	0.451697	0.443255	0.429765	0.435578
6	3	1	5277	0.282435	0.476882	0.420051	0.402003	0.425257
6	3	1	5373	0.31575	0.437924	0.432166	0.394856	0.427791
6	3	1	5469	0.297108	0.53571	0.412312	0.402548	0.406803
6	3	1	5565	0.339612	0.401248	0.412048	0.402295	0.412976
6	3	1	5661	0.390529	0.454988	0.396244	0.380774	0.399072
6	3	1	5757	0.295252	0.430618	0.407809	0.381264	0.407878
6	3	1	5853	0.271182	0.484921	0.400635	0.401509	0.405196
6	3	1	5949	0.380484	0.566933	0.396474	0.393436	0.401229
6	3	1	6045	0.324147	0.511756	0.398705	0.438874	0.390288
6	3	1	6141	0.368904	0.435422	0.42824	0.435418	0.422602
6	3	1	6237	0.333383	0.439402	0.40794	0.474001	0.414892
6	3	1	6333	0.290302	0.612749	0.396182	0.482	0.40893
6	3	1	6429	0.327961	0.393332	0.405083	0.470289	0.403726
6	3	1	6525	0.322324	0.492676	0.403093	0.467752	0.408956
6	3	1	6621	0.299457	0.407655	0.389407	0.457952	0.389236
6	3	1	6717	0.30456	0.545659	0.395517	0.45211	0.40393
6	3	1	6813	0.36668	0.467792	0.386768	0.467109	0.388293
6	3	1	6909	0.285043	0.609492	0.393898	0.453999	0.406959
6	3	1	7005	0.392027	0.446758	0.418231	0.498558	0.427049
6	3	1	7101	0.37089	0.518225	0.404893	0.492805	0.414273
6	3	1	7197	0.337819	0.463619	0.395674	0.477284	0.401573
6	3	1	7293	0.364545	0.458931	0.404061	0.493976	0.420332
6	3	1	7389	0.303687	0.45561	0.401804	0.505454	0.401479
6	3	1	7485	0.305939	0.465501	0.404097	0.487104	0.407856
6	3	1	7581	0.306971	0.501498	0.389276	0.478693	0.399194
6	3	1	7677	0.31367	0.412997	0.408	0.476757	0.402843
6	3	1	7773	0.312251	0.429349	0.403277	0.466134	0.408193
6	3	1	7869	0.311402	0.464185	0.398888	0.430427	0.402708
6	3	1	7965	0.371018	0.423672	0.424238	0.449451	0.41104
6	3	1	8061	0.341895	0.540168	0.41933	0.434265	0.424596
6	3	1	8157	0.328163	0.547797	0.387607	0.420939	0.393972
6	3	1	8253	0.30513	0.519516	0.419869	0.418346	0.417777
6	3	1	8349	0.36028	0.403783	0.424582	0.43321	0.428292
6	3	1	8445	0.328876	0.500571	0.419766	0.454101	0.431328
6	3	1	8541	0.367915	0.414399	0.418373	0.455681	0.420857
6	3	1	8637	0.320207	0.409022	0.410458	0.417361	0.414576
6	3	1	8733	0.342678	0.485493	0.423545	0.445673	0.409776
6	3	1	8829	0.303061	0.479445	0.405044	0.453228	0.414037
6	3	1	8925	0.390027	0.497785	0.413094	0.433256	0.415539
6	3	1	9021	0.340359	0.461861	0.400645	0.446549	0.399956
6	3	1	9117	0.353526	0.480813	0.430025	0.43989	0.423573
6	3	1	9213	0.28278	0.527618	0.408929	0.414708	0.403672
6	3	1	9309	0.30266	0.419388	0.396419	0.431954	0.407276
6	3	1	9405	0.284401	0.509551	0.406186	0.436509	0.406343
6	3	1	9501	0.305962	0.496585	0.422922	0.451502	0.405293
6	3	1	9597	0.307033	0.529099	0.396231	0.431952	0.399883
6	3	1	9693	0.376949	0.436504	0.422164	0.441519	0.42763
6	3	1	9789	0.336667	0.442694	0.411355	0.442488	0.420174
6	3	1	9885	0.316329	0.4552	0.385608	0.442057	0.393461
6	3	1	9981	0.33285	0.534599	0.430155	0.475665	0.433398
6	3	1	93	0.472929	0.40478	0.493795	0.498531	0.497229
6	3	1	189	0.351111	0.404089	0.490896	0.49877	0.482239
6	3	1	285	0.370294	0.439487	0.46387	0.499234	0.464462
6	3	1	381	0.333391	0.386207	0.454899	0.498026	0.453623
6	3	1	477	0.400201	0.310516	0.459577	0.474266	0.463423
6	3	1	573	0.295638	0.555608	0.441995	0.482861	0.455761
6	3	1	669	0.412487	0.46384	0.434868	0.481405	0.438414
6	3	1	765	0.332057	0.45899	0.440342	0.486673	0.445343
6	3	1	861	0.327197	0.531544	0.416058	0.487816	0.417669
6	3	1	957	0.279582	0.514325	0.398976	0.478923	0.40741
6	3	1	1053	0.33924	0.486181	0.417157	0.474909	0.41508
6	3	1	1149	0.322001	0.45701	0.409115	0.478398	0.415893
6	3	1	1245	0.299324	0.5428	0.405577	0.478917	0.420081
6	3	1	1341	0.291794	0.468578	0.403308	0.483039	0.415296
6	3	1	1437	0.320647	0.498776	0.401726	0.463645	0.407026
6	3	1	1533	0.326301	0.471995	0.409775	0.436764	0.414333
6	3	1	1629	0.269858	0.532112	0.399632	0.446028	0.39318
6	3	1	1725	0.327447	0.53654	0.410375	0.425695	0.41842
6	3	1	1821	0.312963	0.486813	0.409045	0.422552	0.413216
6	3	1	1917	0.320561	0.482679	0.43172	0.424584	0.42141
6	3	1	2013	0.336726	0.453305	0.421391	0.439846	0.416409
6	3	1	2109	0.310715	0.486625	0.410891	0.457263	0.402655
6	3	1	2205	0.37673	0.538579	0.423748	0.459505	0.416342
6	3	1	2301	0.342507	0.525054	0.420263	0.464375	0.414139
6	3	1	2397	0.312844	0.420862	0.394836	0.450414	0.401176
6	3	1	2493	0.284777	0.520459	0.412318	0.444945	0.409942
6	3	1	2589	0.249394	0.449959	0.394282	0.476229	0.395944
6	3	1	2685	0.350791	0.35585	0.427186	0.470874	0.420181
6	3	1	2781	0.282176	0.437846	0.402466	0.480278	0.4052
6	3	1	2877	0.345972	0.492468	0.402522	0.459466	0.399205
6	3	1	2973	0.320714	0.40629	0.411384	0.451866	0.403101
6	3	1	3069	0.397435	0.399395	0.411772	0.463672	0.405107
6	3	1	3165	0.284315	0.590683	0.409215	0.475427	0.419588
6	3	1	3261	0.320163	0.441067	0.408405	0.499118	0.418952
6	3	1	3357	0.349669	0.492686	0.394228	0.528779	0.402697
6	3	1	3453	0.392418	0.548131	0.420102	0.490036	0.418711
6	3	1	3549	0.332499	0.560094	0.413237	0.509326	0.42161
6	3	1	3645	0.334355	0.49186	0.408135	0.515108	0.409447
6	3	1	3741	0.32882	0.494017	0.419522	0.528615	0.412493
6	3	1	3837	0.311911	0.501276	0.402043	0.537599	0.403703
6	3	1	3933	0.323746	0.555086	0.403713	0.494203	0.415155
6	3	1	4029	0.305733	0.45571	0.41601	0.489998	0.412413
6	3	1	4125	0.378503	0.481605	0.405733	0.457125	0.412617
6	3	1	4221	0.411717	0.565882	0.40691	0.473305	0.404242
6	3	1	4317	0.356313	0.503328	0.397248	0.521003	0.402111
6	3	1	4413	0.330688	0.464851	0.405934	0.514155	0.413471
6	3	1	4509	0.319523	0.434802	0.428068	0.516724	0.42589
6	3	1	4605	0.29914	0.487902	0.412392	0.515968	0.423432
6	3	1	4701	0.345109	0.603184	0.411558	0.542036	0.416926
6	3	1	4797	0.343601	0.489067	0.418634	0.52762	0.421628
6	3	1	4893	0.322675	0.505418	0.390399	0.523503	0.394544
6	3	1	4989	0.338568	0.432775	0.401046	0.480791	0.409208
6	3	1	5085	0.303228	0.494944	0.389975	0.452369	0.402154
6	3	1	5181	0.321709	0.514956	0.406684	0.458356	0.418111
6	3	1	5277	0.322345	0.471291	0.417987	0.480644	0.411862
6	3	1	5373	0.397281	0.46973	0.425	0.513371	0.424766
6	3	1	5469	0.332503	0.544975	0.399616	0.481179	0.407413
6	3	1	5565	0.321968	0.476381	0.416313	0.465299	0.422008
6	3	1	5661	0.259469	0.5286	0.378141	0.476871	0.389336
6	3	1	5757	0.347186	0.518811	0.418686	0.461932	0.433452
6	3	1	5853	0.303708	0.580934	0.406383	0.499891	0.409978
6	3	1	5949	0.346274	0.5005	0.410345	0.4825	0.403516
6	3	1	6045	0.30147	0.516259	0.418027	0.451522	0.418394
6	3	1	6141	0.279324	0.644451	0.390355	0.429138	0.390492
6	3	1	6237	0.324776	0.44764	0.404906	0.423563	0.396989
6	3	1	6333	0.337103	0.407045	0.408205	0.421091	0.421199
6	3	1	6429	0.340646	0.49751	0.418766	0.431141	0.423631
6	3	1	6525	0.333383	0.571383	0.424005	0.413992	0.430241
6	3	1	6621	0.273909	0.457977	0.40223	0.381486	0.399176
6	3	1	6717	0.365679	0.472332	0.410519	0.395388	0.42183
6	3	1	6813	0.350263	0.525461	0.395526	0.381191	0.404599
6	3	1	6909	0.346453	0.412362	0.406675	0.399014	0.405001
6	3	1	7005	0.303008	0.49914	0.39029	0.443331	0.408801
6	3	1	7101	0.284254	0.426209	0.405188	0.426556	0.414497
6	3	1	7197	0.349968	0.460395	0.389304	0.427733	0.397943
6	3	1	7293	0.27807	0.525425	0.387796	0.398916	0.394149
6	3	1	7389	0.302025	0.484329	0.404827	0.372245	0.403378
6	3	1	7485	0.297252	0.41067	0.39159	0.403034	0.409411
6	3	1	7581	0.299506	0.457111	0.407802	0.39586	0.409885
6	3	1	7677	0.333772	0.53681	0.374468	0.376277	0.371196
6	3	1	7773	0.304615	0.572726	0.409937	0.377301	0.41301
6	3	1	7869	0.345	0.398544	0.410145	0.369611	0.414856
6	3	1	7965	0.307062	0.407465	0.427757	0.334542	0.42517
6	3	1	8061	0.334249	0.418447	0.430544	0.390271	0.418064
6	3	1	8157	0.31505	0.462104	0.421907	0.408622	0.420671
6	3	1	8253	0.367714	0.492157	0.407545	0.415591	0.414194
6	3	1	8349	0.275803	0.529886	0.406439	0.458004	0.414227
6	3	1	8445	0.33766	0.408588	0.413043	0.441907	0.416733
6	3	1	8541	0.307333	0.463283	0.398287	0.449429	0.410442
6	3	1	8637	0.376297	0.448082	0.430537	0.397229	0.423627
6	3	1	8733	0.274218	0.434589	0.423933	0.343245	0.415713
6	3	1	8829	0.360635	0.417822	0.406033	0.310164	0.409179
6	3	1	8925	0.291059	0.555095	0.412	0.323184	0.415717
6	3	1	9021	0.365794	0.394564	0.421053	0.335103	0.418231
6	3	1	9117	0.363151	0.43088	0.438492	0.274013	0.428428
6	3	1	9213	0.333631	0.459007	0.405656	0.290208	0.401196
6	3	1	9309	0.304168	0.4886	0.409596	0.311951	0.414871
6	3	1	9405	0.383352	0.502226	0.429987	0.256519	0.426069
6	3	1	9501	0.343338	0.489985	0.4372	0.271157	0.433382
6	3	1	9597	0.359302	0.417591	0.410883	0.300323	0.420062
6	3	1	9693	0.354954	0.40483	0.414211	0.283645	0.412526
6	3	1	9789	0.308005	0.497272	0.412121	0.246118	0.409067
6	3	1	9885	0.357266	0.494614	0.401779	0.193879	0.400581
6	3	1	9981	0.305604	0.53867	0.41942	0.211243	0.423684
6	3	1	93	0.359973	0.502853	0.489712	0.498126	0.500455
6	3	1	189	0.374199	0.425839	0.489047	0.492471	0.490196
6	3	1	285	0.385385	0.409532	0.46971	0.484653	0.476756
6	3	1	381	0.371774	0.518915	0.462412	0.490919	0.46641
6	3	1	477	0.319894	0.390421	0.443658	0.49375	0.45167
6	3	1	573	0.433288	0.383783	0.433202	0.494795	0.439919
6	3	1	669	0.303267	0.453849	0.423413	0.487311	0.429786
6	3	1	765	0.348534	0.500183	0.40826	0.498778	0.414356
6	3	1	861	0.289626	0.437519	0.400383	0.504092	0.408435
6	3	1	957	0.33024	0.447826	0.422909	0.495666	0.411533
6	3	1	1053	0.316581	0.404759	0.404216	0.498666	0.413779
6	3	1	1149	0.346536	0.589616	0.411713	0.480703	0.409631
6	3	1	1245	0.306792	0.554622	0.393375	0.488342	0.406109
6	3	1	1341	0.296445	0.547874	0.390213	0.501941	0.398591
6	3	1	1437	0.311307	0.413405	0.405759	0.504797	0.401975
6	3	1	1533	0.281878	0.502135	0.37141	0.503509	0.387169
6	3	1	1629	0.337615	0.468995	0.413168	0.516174	0.414268
6	3	1	1725	0.312258	0.449451	0.408579	0.511352	0.403267
6	3	1	1821	0.359347	0.523724	0.382038	0.51166	0.382367
6	3	1	1917	0.270403	0.482354	0.380906	0.507969	0.386143
6	3	1	2013	0.361134	0.412666	0.420104	0.483048	0.427231
6	3	1	2109	0.328742	0.418904	0.433157	0.476241	0.434056
6	3	1	2205	0.297447	0.504808	0.42235	0.483127	0.425624
6	3	1	2301	0.351867	0.495311	0.410471	0.475937	0.41448
6	3	1	2397	0.347455	0.488943	0.396875	0.477621	0.399586
6	3	1	2493	0.297569	0.519845	0.411139	0.488976	0.412607
6	3	1	2589	0.299027	0.526004	0.415375	0.530159	0.417121
6	3	1	2685	0.339273	0.506987	0.412907	0.549521	0.411745
6	3	1	2781	0.289772	0.504853	0.409572	0.562039	0.41768
6	3	1	2877	0.330461	0.539716	0.415699	0.529694	0.406162
6	3	1	2973	0.310048	0.595109	0.383228	0.48821	0.397342
6	3	1	3069	0.258034	0.447185	0.404654	0.529051	0.411484
6	3	1	3165	0.332752	0.56154	0.387811	0.541553	0.383145
6	3	1	3261	0.2632	0.468142	0.396338	0.537833	0.398779
6	3	1	3357	0.301414	0.486502	0.398958	0.514639	0.4136
6	3	1	3453	0.375639	0.458065	0.416297	0.494738	0.413704
6	3	1	3549	0.282927	0.516048	0.399137	0.519434	0.39544
6	3	1	3645	0.265746	0.537343	0.376952	0.516495	0.377411
6	3	1	3741	0.292627	0.487381	0.398123	0.53367	0.405852
6	3	1	3837	0.311607	0.411248	0.397908	0.569988	0.413573
6	3	1	3933	0.339565	0.469897	0.427467	0.543908	0.41952
6	3	1	4029	0.37139	0.481082	0.394095	0.552894	0.408252
6	3	1	4125	0.34546	0.467696	0.415044	0.554516	0.419228
6	3	1	4221	0.3615	0.55614	0.401304	0.547643	0.410496
6	3	1	4317	0.317218	0.594087	0.412227	0.502137	0.402133
6	3	1	4413	0.318462	0.490092	0.402817	0.526168	0.398009
6	3	1	4509	0.34992	0.366499	0.408874	0.503615	0.417174
6	3	1	4605	0.353606	0.508093	0.417972	0.518604	0.421494
6	3	1	4701	0.328505	0.55532	0.394325	0.529295	0.397281
6	3	1	4797	0.320621	0.409683	0.42247	0.535031	0.433338
6	3	1	4893	0.33973	0.467349	0.420214	0.512894	0.421429
6	3	1	4989	0.405791	0.536687	0.436927	0.553944	0.442449
6	3	1	5085	0.34332	0.468369	0.411873	0.538203	0.404042
6	3	1	5181	0.278263	0.502352	0.412308	0.538804	0.413874
6	3	1	5277	0.327325	0.50522	0.413203	0.557179	0.406286
6	3	1	5373	0.416998	0.411249	0.412153	0.574211	0.410395
6	3	1	5469	0.332644	0.546423	0.408883	0.611088	0.417496
6	3	1	5565	0.284928	0.558182	0.413168	0.65659	0.418226
6	3	1	5661	0.326464	0.565683	0.392579	0.655664	0.396249
6	3	1	5757	0.344524	0.432967	0.427904	0.676657	0.428646
6	3	1	5853	0.283641	0.435019	0.40621	0.684656	0.409423
6	3	1	5949	0.361002	0.575016	0.38099	0.706362	0.389821
6	3	1	6045	0.295716	0.498287	0.398087	0.707431	0.400815
6	3	1	6141	0.416893	0.45214	0.414455	0.702034	0.417222
6	3	1	6237	0.379609	0.419631	0.406088	0.742142	0.419074
6	3	1	6333	0.393109	0.483275	0.402745	0.750527	0.41349
6	3	1	6429	0.28459	0.415585	0.404866	0.767066	0.407916
6	3	1	6525	0.326641	0.409784	0.420641	0.794846	0.417213
6	3	1	6621	0.334022	0.570855	0.404667	0.82864	0.410507
6	3	1	6717	0.312778	0.531177	0.401643	0.824805	0.391978
6	3	1	6813	0.324907	0.575081	0.40266	0.807929	0.410993
6	3	1	6909	0.292591	0.496418	0.41287	0.844841	0.41053
6	3	1	7005	0.284911	0.49208	0.424603	0.860198	0.418964
6	3	1	7101	0.323356	0.455359	0.414597	0.852888	0.411348
6	3	1	7197	0.295727	0.578412	0.399353	0.861006	0.402782
6	3	1	7293	0.322677	0.516013	0.399618	0.856592	0.410981
6	3	1	7389	0.323635	0.570951	0.389416	0.874149	0.391121
6	3	1	7485	0.278283	0.480885	0.391128	0.857244	0.391393
6	3	1	7581	0.347445	0.465067	0.4262	0.873049	0.421698
6	3	1	7677	0.37377	0.534144	0.409407	0.894792	0.413984
6	3	1	7773	0.340667	0.487167	0.408178	0.910463	0.417857
6	3	1	7869	0.3223	0.470543	0.405592	0.913013	0.414944
6	3	1	7965	0.31505	0.499384	0.397778	0.894219	0.400321
6	3	1	8061	0.284993	0.517305	0.38675	0.89864	0.382888
6	3	1	8157	0.281353	0.543491	0.374789	0.935487	0.378173
6	3	1	8253	0.316609	0.55647	0.385082	0.931054	0.393552
6	3	1	8349	0.341263	0.45905	0.410183	0.918957	0.409618
6	3	1	8445	0.320708	0.512871	0.413922	0.943582	0.416817
6	3	1	8541	0.306261	0.428651	0.407614	0.949428	0.412991
6	3	1	8637	0.30295	0.493128	0.379474	0.94437	0.387147
6	3	1	8733	0.353667	0.502346	0.392102	0.93881	0.397983
6	3	1	8829	0.33011	0.554667	0.411589	0.946038	0.422053
6	3	1	8925	0.308651	0.47024	0.407245	0.953178	0.409956
6	3	1	9021	0.314908	0.462963	0.401284	0.924653	0.408671
6	3	1	9117	0.325002	0.562437	0.40856	0.910635	0.407151
6	3	1	9213	0.324716	0.467106	0.417647	0.922451	0.425204
6	3	1	9309	0.299722	0.526215	0.391622	0.911576	0.395163
6	3	1	9405	0.423773	0.437736	0.417165	0.914695	0.413206
6	3	1	9501	0.339697	0.552208	0.416192	0.926023	0.411873
6	3	1	9597	0.331573	0.419612	0.411154	0.901701	0.415278
6	3	1	9693	0.263136	0.497348	0.406965	0.90876	0.403105
6	3	1	9789	0.321181	0.467999	0.387629	0.914011	0.395694
6	3	1	9885	0.312781	0.446003	0.406499	0.906435	0.415508
6	3	1	9981	0.340251	0.417743	0.425858	0.916756	0.421936
6	3	1	93	0.370878	0.438908	0.488414	0.50158	0.497865
6	3	1	189	0.398059	0.499633	0.490634	0.510453	0.490991
6	3	1	285	0.343808	0.388356	0.473796	0.520583	0.471146
6	3	1	381	0.34272	0.433842	0.463573	0.512442	0.45536
6	3	1	477	0.337498	0.465478	0.435817	0.522508	0.438506
6	3	1	573	0.365902	0.522769	0.44388	0.509938	0.434904
6	3	1	669	0.346898	0.434124	0.424129	0.510408	0.42541
6	3	1	765	0.302573	0.521063	0.411883	0.517044	0.408295
6	3	1	861	0.356436	0.500724	0.392602	0.510828	0.397251
6	3	1	957	0.316726	0.505309	0.396509	0.473428	0.396732
6	3	1	1053	0.35497	0.642728	0.401394	0.460548	0.407163
6	3	1	1149	0.288338	0.453614	0.416364	0.461272	0.416172
6	3	1	1245	0.347939	0.440832	0.425401	0.483109	0.422919
6	3	1	1341	0.369376	0.458362	0.429412	0.507574	0.422455
6	3	1	1437	0.382481	0.398716	0.421971	0.470939	0.417922
6	3	1	1533	0.316525	0.539039	0.396687	0.473114	0.39994
6	3	1	1629	0.404561	0.561464	0.407363	0.499734	0.412835
6	3	1	1725	0.345693	0.44726	0.411858	0.469807	0.421188
6	3	1	1821	0.342034	0.452389	0.449132	0.438907	0.443632
6	3	1	1917	0.338339	0.484461	0.404967	0.44348	0.41442
6	3	1	2013	0.370159	0.578289	0.425167	0.435888	0.429339
6	3	1	2109	0.3358	0.431146	0.408758	0.45539	0.414865
6	3	1	2205	0.298972	0.512364	0.42522	0.451609	0.410148
6	3	1	2301	0.365918	0.467119	0.402567	0.418895	0.403965
6	3	1	2397	0.305202	0.485134	0.399618	0.429257	0.407014
6	3	1	2493	0.286932	0.377275	0.40844	0.46546	0.414737
6	3	1	2589	0.354273	0.493243	0.417685	0.485331	0.413556
6	3	1	2685	0.323039	0.48498	0.416021	0.509896	0.399568
6	3	1	2781	0.318892	0.514566	0.410409	0.508951	0.416698
6	3	1	2877	0.374431	0.463268	0.423316	0.526279	0.42413
6	3	1	2973	0.300268	0.497978	0.408235	0.546147	0.411061
6	3	1	3069	0.287199	0.487626	0.417192	0.547776	0.422837
6	3	1	3165	0.274367	0.638962	0.403498	0.518772	0.410649
6	3	1	3261	0.341661	0.461949	0.401971	0.533087	0.402332
6	3	1	3357	0.336672	0.523794	0.390629	0.537689	0.397251
6	3	1	3453	0.341545	0.52068	0.408668	0.554989	0.408898
6	3	1	3549	0.306325	0.51453	0.397649	0.550464	0.406748
6	3	1	3645	0.323914	0.503745	0.402812	0.575779	0.398166
6	3	1	3741	0.291395	0.551226	0.410559	0.601088	0.404781
6	3	1	3837	0.31357	0.569074	0.409056	0.620405	0.41872
6	3	1	3933	0.308664	0.504446	0.396068	0.620061	0.406252
6	3	1	4029	0.287839	0.400005	0.411432	0.597713	0.410209
6	3	1	4125	0.331049	0.452517	0.414756	0.604627	0.413427
6	3	1	4221	0.220493	0.581869	0.408229	0.619217	0.420486
6	3	1	4317	0.322731	0.495989	0.391111	0.649513	0.404212
6	3	1	4413	0.320305	0.440639	0.402405	0.681698	0.411649
6	3	1	4509	0.277208	0.478942	0.396985	0.673767	0.400258
6	3	1	4605	0.314557	0.496804	0.394148	0.669939	0.400544
6	3	1	4701	0.305491	0.502316	0.421614	0.66428	0.418028
6	3	1	4797	0.272793	0.50561	0.391271	0.663169	0.399806
6	3	1	4893	0.316681	0.553413	0.40389	0.67137	0.406843
6	3	1	4989	0.295684	0.556309	0.40347	0.636103	0.405653
6	3	1	5085	0.359673	0.50912	0.426494	0.63379	0.420415
6	3	1	5181	0.339527	0.489846	0.433248	0.631707	0.433454
6	3	1	5277	0.348442	0.482933	0.420523	0.589947	0.426216
6	3	1	5373	0.264195	0.486615	0.391964	0.556525	0.389047
6	3	1	5469	0.374964	0.505077	0.413384	0.568552	0.409115
6	3	1	5565	0.327886	0.522392	0.413918	0.540442	0.407222
6	3	1	5661	0.329621	0.591991	0.405013	0.556458	0.403912
6	3	1	5757	0.34533	0.542347	0.385714	0.576465	0.394807
6	3	1	5853	0.283113	0.46905	0.404129	0.615535	0.410341
6	3	1	5949	0.36709	0.498148	0.415296	0.64336	0.411514
6	3	1	6045	0.313193	0.523798	0.417089	0.67256	0.421918
6	3	1	6141	0.349408	0.426642	0.426606	0.704179	0.423768
6	3	1	6237	0.276943	0.547377	0.400267	0.709968	0.404911
6	3	1	6333	0.291631	0.475615	0.37824	0.731006	0.378139
6	3	1	6429	0.324114	0.558785	0.397713	0.732088	0.403201
6	3	1	6525	0.383138	0.513596	0.410983	0.755222	0.404752
6	3	1	6621	0.287313	0.524273	0.410619	0.736876	0.401363
6	3	1	6717	0.273566	0.482201	0.405131	0.716333	0.409551
6	3	1	6813	0.321775	0.38282	0.416155	0.72476	0.412683
6	3	1	6909	0.37138	0.543076	0.394372	0.762083	0.398587
6	3	1	7005	0.391739	0.467145	0.41052	0.748993	0.406628
6	3	1	7101	0.370551	0.51696	0.400127	0.744849	0.406636
6	3	1	7197	0.309238	0.383476	0.401995	0.717976	0.421715
6	3	1	7293	0.326885	0.444656	0.400387	0.712277	0.393227
6	3	1	7389	0.395718	0.547358	0.426538	0.690164	0.416521
6	3	1	7485	0.322509	0.42731	0.398824	0.689036	0.405945
6	3	1	7581	0.30778	0.572232	0.388457	0.691947	0.396697
6	3	1	7677	0.339188	0.49062	0.381599	0.703581	0.379802
6	3	1	7773	0.338585	0.508441	0.384548	0.745439	0.387033
6	3	1	7869	0.349423	0.420625	0.400547	0.743969	0.401854
6	3	1	7965	0.33381	0.508168	0.401702	0.759832	0.405937
6	3	1	8061	0.37856	0.425361	0.416894	0.75578	0.41535
6	3	1	8157	0.334963	0.504922	0.413088	0.762762	0.417277
6	3	1	8253	0.349834	0.523119	0.400874	0.705212	0.402834
6	3	1	8349	0.409991	0.439485	0.413026	0.721844	0.419661
6	3	1	8445	0.373387	0.488308	0.396193	0.745318	0.400235
6	3	1	8541	0.312704	0.516034	0.431865	0.793301	0.434063
6	3	1	8637	0.32872	0.396752	0.407864	0.794672	0.414342
6	3	1	8733	0.370747	0.446825	0.39475	0.750926	0.394662
6	3	1	8829	0.313677	0.481934	0.400985	0.704229	0.393798
6	3	1	8925	0.335452	0.427348	0.40251	0.701873	0.402585
6	3	1	9021	0.366728	0.488436	0.436411	0.759556	0.43083
6	3	1	9117	0.388157	0.425724	0.374236	0.781711	0.37463
6	3	1	9213	0.319758	0.472038	0.4	0.784617	0.404165
6	3	1	9309	0.265805	0.586431	0.451923	0.7999	0.440996
6	3	1	9405	0.298921	0.477285	0.417932	0.785428	0.416784
6	3	1	9501	0.316579	0.469336	0.424967	0.77277	0.429082
6	3	1	9597	0.378734	0.431582	0.43883	0.793876	0.434973
6	3	1	9693	0.298891	0.409673	0.386436	0.772745	0.396429
6	3	1	9789	0.275632	0.499096	0.402806	0.75109	0.410816
6	3	1	9885	0.342328	0.398029	0.45351	0.809544	0.448096
6	3	1	9981	0.333579	0.549075	0.402445	0.800745	0.406441
6	3	1	93	0.317215	0.395246	0.498714	0.50199	0.494684
6	3	1	189	0.365092	0.562795	0.487074	0.499726	0.487844
6	3	1	285	0.330694	0.508172	0.463866	0.503664	0.465091
6	3	1	381	0.391407	0.459615	0.441497	0.492069	0.445423
6	3	1	477	0.324006	0.591675	0.44126	0.490962	0.440756
6	3	1	573	0.422053	0.495397	0.407374	0.499821	0.41317
6	3	1	669	0.285952	0.510505	0.407692	0.511065	0.419769
6	3	1	765	0.248394	0.464525	0.4	0.50591	0.402074
6	3	1	861	0.336396	0.556468	0.413524	0.484037	0.414687
6	3	1	957	0.344254	0.48934	0.411153	0.473421	0.416633
6	3	1	1053	0.350807	0.537907	0.403129	0.465621	0.422856
6	3	1	1149	0.337213	0.454838	0.386914	0.466253	0.38024
6	3	1	1245	0.321769	0.550204	0.394013	0.441137	0.406934
6	3	1	1341	0.345818	0.534814	0.397172	0.464297	0.397914
6	3	1	1437	0.288414	0.595088	0.404309	0.472899	0.400101
6	3	1	1533	0.29327	0.446665	0.401693	0.497029	0.399463
6	3	1	1629	0.298662	0.516166	0.401318	0.485227	0.399217
6	3	1	1725	0.394956	0.485711	0.427297	0.469355	0.422802
6	3	1	1821	0.35344	0.418861	0.420677	0.490419	0.4156
6	3	1	1917	0.342357	0.421474	0.422267	0.489198	0.419341
6	3	1	2013	0.2986	0.545693	0.410905	0.496072	0.409453
6	3	1	2109	0.341836	0.493843	0.410167	0.494499	0.398844
6	3	1	2205	0.317399	0.486441	0.409562	0.462179	0.411207
6	3	1	2301	0.309823	0.401062	0.426893	0.438996	0.416667
6	3	1	2397	0.335888	0.478729	0.40608	0.468081	0.414183
6	3	1	2493	0.357819	0.434434	0.396838	0.466322	0.399708
6	3	1	2589	0.294557	0.53797	0.388213	0.462907	0.393268
6	3	1	2685	0.344692	0.559656	0.408147	0.448429	0.405106
6	3	1	2781	0.340271	0.551971	0.395936	0.442224	0.399946
6	3	1	2877	0.293072	0.514216	0.406557	0.440209	0.41298
6	3	1	2973	0.294161	0.551142	0.390286	0.434077	0.398212
6	3	1	3069	0.309711	0.553287	0.404837	0.436287	0.412098
6	3	1	3165	0.294918	0.415556	0.408153	0.47822	0.409484
6	3	1	3261	0.313307	0.46202	0.421121	0.523779	0.424899
6	3	1	3357	0.29001	0.440727	0.405906	0.507864	0.425945
6	3	1	3453	0.318739	0.484436	0.392597	0.503636	0.403152
6	3	1	3549	0.281072	0.494666	0.405057	0.502374	0.400263
6	3	1	3645	0.336438	0.485775	0.401795	0.487885	0.399232
6	3	1	3741	0.292328	0.449906	0.394452	0.476312	0.398573
6	3	1	3837	0.266668	0.52039	0.412657	0.481855	0.419294
6	3	1	3933	0.296339	0.48447	0.396393	0.515406	0.406893
6	3	1	4029	0.354352	0.473327	0.39859	0.487808	0.391734
6	3	1	4125	0.321282	0.498697	0.373116	0.518344	0.375956
6	3	1	4221	0.308995	0.447136	0.409079	0.532266	0.407514
6	3	1	4317	0.308388	0.484474	0.409677	0.511357	0.409411
6	3	1	4413	0.326602	0.455189	0.422367	0.512211	0.423784
6	3	1	4509	0.356102	0.4242	0.41285	0.538008	0.420116
6	3	1	4605	0.292187	0.544254	0.398965	0.55307	0.40664
6	3	1	4701	0.294053	0.582269	0.412082	0.572259	0.40797
6	3	1	4797	0.350811	0.505081	0.394889	0.567551	0.411403
6	3	1	4893	0.318429	0.385557	0.400533	0.545779	0.396019
6	3	1	4989	0.298189	0.46031	0.404051	0.555201	0.408873
6	3	1	5085	0.390298	0.463937	0.412944	0.561808	0.410146
6	3	1	5181	0.318996	0.444394	0.421144	0.576676	0.422713
6	3	1	5277	0.384394	0.480306	0.423957	0.580545	0.416903
6	3	1	5373	0.311821	0.479446	0.40013	0.558228	0.398067
6	3	1	5469	0.280165	0.508701	0.401496	0.616426	0.39224
6	3	1	5565	0.315368	0.454733	0.402381	0.621229	0.398206
6	3	1	5661	0.39492	0.446281	0.41229	0.605211	0.41632
6	3	1	5757	0.313541	0.491949	0.40733	0.616889	0.413039
6	3	1	5853	0.340639	0.479691	0.437415	0.613676	0.440294
6	3	1	5949	0.322838	0.401043	0.417273	0.571442	0.415244
6	3	1	6045	0.272537	0.540459	0.389586	0.561804	0.393916
6	3	1	6141	0.347439	0.543732	0.384833	0.569944	0.395624
6	3	1	6237	0.345602	0.483076	0.421301	0.566081	0.418087
6	3	1	6333	0.317587	0.460515	0.413061	0.566135	0.410107
6	3	1	6429	0.309134	0.408788	0.418614	0.534612	0.421945
6	3	1	6525	0.30783	0.498337	0.399371	0.517929	0.414244
6	3	1	6621	0.308365	0.356452	0.437922	0.50444	0.434253
6	3	1	6717	0.321582	0.49481	0.413077	0.515463	0.419359
6	3	1	6813	0.278785	0.500748	0.411772	0.504761	0.428091
6	3	1	6909	0.358573	0.531642	0.41075	0.526215	0.417035
6	3	1	7005	0.323694	0.405732	0.403689	0.520275	0.421847
6	3	1	7101	0.285124	0.489643	0.401873	0.517882	0.399116
6	3	1	7197	0.32205	0.457963	0.399735	0.503998	0.39695
6	3	1	7293	0.375403	0.506555	0.4177	0.525064	0.420664
6	3	1	7389	0.263023	0.550516	0.414668	0.542544	0.414431
6	3	1	7485	0.365349	0.397916	0.414085	0.525411	0.418513
6	3	1	7581	0.298556	0.513769	0.394395	0.51543	0.397701
6	3	1	7677	0.28572	0.558417	0.374242	0.538879	0.387459
6	3	1	7773	0.312297	0.418401	0.424514	0.545353	0.421507
6	3	1	7869	0.389762	0.488946	0.405913	0.519768	0.406954
6	3	1	7965	0.330429	0.508708	0.412831	0.554778	0.407022
6	3	1	8061	0.332325	0.488046	0.383931	0.603691	0.394055
6	3	1	8157	0.310623	0.491628	0.399228	0.59416	0.405409
6	3	1	8253	0.412738	0.447823	0.408166	0.593339	0.405368
6	3	1	8349	0.333851	0.454779	0.406435	0.592239	0.409639
6	3	1	8445	0.297857	0.464075	0.402564	0.563919	0.417988
6	3	1	8541	0.384867	0.411535	0.392683	0.578241	0.392805
6	3	1	8637	0.391301	0.478364	0.428647	0.594195	0.430845
6	3	1	8733	0.414782	0.569259	0.405026	0.599018	0.408529
6	3	1	8829	0.390864	0.497819	0.392649	0.616984	0.40325
6	3	1	8925	0.249888	0.60368	0.396579	0.630961	0.406669
6	3	1	9021	0.323551	0.469086	0.407487	0.601244	0.414112
6	3	1	9117	0.469095	0.48569	0.413712	0.575996	0.409996
6	3	1	9213	0.395666	0.443463	0.411288	0.558516	0.419316
6	3	1	9309	0.31848	0.56297	0.408333	0.532253	0.421931
6	3	1	9405	0.340815	0.476104	0.428743	0.560097	0.426218
6	3	1	9501	0.299717	0.616346	0.393711	0.558254	0.39425
6	3	1	9597	0.295587	0.466503	0.414861	0.530969	0.419229
6	3	1	9693	0.39724	0.430026	0.421236	0.54688	0.413593
6	3	1	9789	0.402139	0.556643	0.397009	0.573861	0.411659
6	3	1	9885	0.36709	0.602978	0.410156	0.546934	0.416372
6	3	1	9981	0.301363	0.525714	0.402033	0.586902	0.420413
6	3	1	93	0.427302	0.327023	0.494254	0.502162	0.497159
6	3	1	189	0.399657	0.427518	0.5	0.493767	0.49327
6	3	1	285	0.375996	0.384013	0.488462	0.508199	0.486798
6	3	1	381	0.429071	0.434035	0.469231	0.512274	0.471991
6	3	1	477	0.359155	0.462985	0.458988	0.526049	0.466843
6	3	1	573	0.377219	0.522375	0.435395	0.533836	0.444522
6	3	1	669	0.347859	0.469166	0.438824	0.541623	0.430653
6	3	1	765	0.34695	0.480837	0.419725	0.550165	0.418752
6	3	1	861	0.37079	0.492828	0.408207	0.561227	0.411096
6	3	1	957	0.384754	0.515691	0.415709	0.575274	0.414368
6	3	1	1053	0.303383	0.543188	0.407592	0.546832	0.409424
6	3	1	1149	0.36734	0.507206	0.411271	0.531681	0.404827
6	3	1	1245	0.327526	0.486787	0.401125	0.532618	0.405421
6	3	1	1341	0.288294	0.409866	0.395257	0.512386	0.40602
6	3	1	1437	0.307817	0.557732	0.412468	0.502749	0.404873
6	3	1	1533	0.318153	0.512501	0.418428	0.510774	0.405472
6	3	1	1629	0.312662	0.653331	0.395043	0.492849	0.406915
6	3	1	1725	0.307305	0.541498	0.391436	0.480073	0.402751
6	3	1	1821	0.33551	0.529575	0.412727	0.473521	0.40505
6	3	1	1917	0.343535	0.509067	0.408437	0.486049	0.410877
6	3	1	2013	0.304897	0.473248	0.418133	0.477595	0.424253
6	3	1	2109	0.351183	0.449188	0.429782	0.460372	0.428328
6	3	1	2205	0.339476	0.603532	0.418031	0.443055	0.43098
6	3	1	2301	0.325638	0.506528	0.414539	0.454226	0.415622
6	3	1	2397	0.299345	0.506717	0.405711	0.447701	0.404134
6	3	1	2493	0.332048	0.457584	0.426772	0.441522	0.433895
6	3	1	2589	0.332232	0.483747	0.411361	0.428409	0.418216
6	3	1	2685	0.337407	0.455409	0.403444	0.438112	0.404293
6	3	1	2781	0.331886	0.420075	0.420777	0.439861	0.42106
6	3	1	2877	0.327996	0.536948	0.415714	0.429289	0.419048
6	3	1	2973	0.323792	0.52188	0.408668	0.447451	0.40882
6	3	1	3069	0.402721	0.396264	0.409788	0.407485	0.398199
6	3	1	3165	0.295654	0.495504	0.408696	0.409209	0.418123
6	3	1	3261	0.316212	0.435817	0.42548	0.416122	0.425735
6	3	1	3357	0.337732	0.467201	0.410375	0.444895	0.414039
6	3	1	3453	0.335428	0.547903	0.412109	0.442846	0.411107
6	3	1	3549	0.35976	0.451438	0.429306	0.441865	0.428119
6	3	1	3645	0.408388	0.387007	0.41378	0.439652	0.413114
6	3	1	3741	0.329906	0.447272	0.43381	0.432617	0.425253
6	3	1	3837	0.289732	0.454927	0.409221	0.463686	0.413866
6	3	1	3933	0.297954	0.484989	0.396071	0.450276	0.404009
6	3	1	4029	0.361704	0.606654	0.398483	0.451	0.407446
6	3	1	4125	0.342265	0.519236	0.404453	0.447706	0.406576
6	3	1	4221	0.307898	0.449979	0.401654	0.439178	0.416315
6	3	1	4317	0.303824	0.574634	0.408951	0.456949	0.396091
6	3	1	4413	0.330078	0.558477	0.407836	0.421584	0.411277
6	3	1	4509	0.301737	0.502554	0.394645	0.444938	0.396578
6	3	1	4605	0.304676	0.492462	0.395086	0.448479	0.393646
6	3	1	4701	0.312307	0.549642	0.386375	0.459094	0.394411
6	3	1	4797	0.327198	0.471048	0.391281	0.505263	0.393758
6	3	1	4893	0.304703	0.50044	0.400774	0.523155	0.393571
6	3	1	4989	0.365874	0.566673	0.402088	0.562567	0.39901
6	3	1	5085	0.312103	0.419885	0.427132	0.562205	0.419712
6	3	1	5181	0.379823	0.441766	0.410273	0.587263	0.42076
6	3	1	5277	0.335538	0.479777	0.409937	0.585814	0.41633
6	3	1	5373	0.369688	0.5544	0.425688	0.599736	0.423165
6	3	1	5469	0.371877	0.48331	0.408812	0.582617	0.414548
6	3	1	5565	0.292661	0.469929	0.415689	0.574783	0.431688
6	3	1	5661	0.359877	0.441382	0.429896	0.546611	0.425217
6	3	1	5757	0.398022	0.38356	0.426938	0.588592	0.420698
6	3	1	5853	0.350831	0.546369	0.410811	0.602855	0.420675
6	3	1	5949	0.278504	0.440348	0.409769	0.629232	0.417595
6	3	1	6045	0.298544	0.58927	0.3933	0.607043	0.410508
6	3	1	6141	0.377334	0.441153	0.419054	0.601751	0.412507
6	3	1	6237	0.344509	0.454694	0.422266	0.592174	0.427208
6	3	1	6333	0.325807	0.494087	0.429834	0.573739	0.434298
6	3	1	6429	0.323136	0.58957	0.416234	0.604587	0.420036
6	3	1	6525	0.332202	0.462241	0.413924	0.601236	0.415782
6	3	1	6621	0.324822	0.535722	0.407114	0.604426	0.418134
6	3	1	6717	0.346033	0.472897	0.408475	0.604497	0.418256
6	3	1	6813	0.366356	0.549037	0.408367	0.630332	0.41222
6	3	1	6909	0.294719	0.566007	0.382353	0.603097	0.404225
6	3	1	7005	0.302927	0.452098	0.407891	0.599812	0.413632
6	3	1	7101	0.318537	0.48536	0.411028	0.642369	0.414028
6	3	1	7197	0.297	0.436718	0.407714	0.656444	0.408307
6	3	1	7293	0.332619	0.382325	0.413072	0.683871	0.416468
6	3	1	7389	0.372046	0.453689	0.426819	0.676555	0.435682
6	3	1	7485	0.282461	0.408456	0.427676	0.708702	0.414823
6	3	1	7581	0.37598	0.450324	0.405542	0.729728	0.413482
6	3	1	7677	0.319259	0.444396	0.409794	0.701302	0.407918
6	3	1	7773	0.294266	0.516178	0.401691	0.689516	0.403369
6	3	1	7869	0.361499	0.414491	0.419512	0.675892	0.42188
6	3	1	7965	0.37376	0.499025	0.403911	0.68307	0.412226
6	3	1	8061	0.34174	0.559547	0.402941	0.66477	0.409198
6	3	1	8157	0.338709	0.464002	0.416141	0.618498	0.414674
6	3	1	8253	0.352583	0.50759	0.396	0.605239	0.396263
6	3	1	8349	0.386954	0.468394	0.414213	0.558427	0.395782
6	3	1	8445	0.342906	0.510725	0.418717	0.569313	0.409754
6	3	1	8541	0.3085	0.556234	0.41292	0.595477	0.420504
6	3	1	8637	0.335175	0.593959	0.406128	0.625858	0.403976
6	3	1	8733	0.335167	0.438252	0.405726	0.63551	0.416775
6	3	1	8829	0.256474	0.474905	0.400888	0.631636	0.411086
6	3	1	8925	0.266098	0.434084	0.420101	0.614267	0.425509
6	3	1	9021	0.309705	0.426785	0.411009	0.591787	0.417052
6	3	1	9117	0.306579	0.491043	0.408101	0.590797	0.408287
6	3	1	9213	0.344202	0.52209	0.399634	0.574242	0.407157
6	3	1	9309	0.289706	0.58449	0.398092	0.605282	0.402921
6	3	1	9405	0.328488	0.499682	0.396042	0.595673	0.399661
6	3	1	9501	0.356807	0.389081	0.410738	0.61943	0.413208
6	3	1	9597	0.278613	0.447166	0.413806	0.643925	0.417853
6	3	1	9693	0.293659	0.559453	0.402214	0.652651	0.41202
6	3	1	9789	0.372608	0.496759	0.418338	0.663813	0.426598
6	3	1	9885	0.368589	0.481082	0.410491	0.653752	0.407497
6	3	1	9981	0.342524	0.447492	0.400517	0.64153	0.396533
6	3	1	93	0.413528	0.375747	0.499147	0.498111	0.499983
6	3	1	189	0.393104	0.493013	0.488588	0.49635	0.490274
6	3	1	285	0.347081	0.442638	0.482361	0.503664	0.470349
6	3	1	381	0.283437	0.488179	0.441589	0.501563	0.439954
6	3	1	477	0.29968	0.542181	0.419388	0.515814	0.418134
6	3	1	573	0.350073	0.442876	0.439418	0.505473	0.436431
6	3	1	669	0.372669	0.447497	0.435217	0.500755	0.433244
6	3	1	765	0.316298	0.390622	0.418252	0.506774	0.420023
6	3	1	861	0.356173	0.440721	0.418158	0.513717	0.414623
6	3	1	957	0.332537	0.462356	0.420694	0.497053	0.423427
6	3	1	1053	0.332253	0.604416	0.399871	0.517924	0.400375
6	3	1	1149	0.315274	0.491986	0.386224	0.530594	0.396019
6	3	1	1245	0.377052	0.46516	0.411518	0.528097	0.418629
6	3	1	1341	0.361781	0.540711	0.421208	0.511206	0.426803
6	3	1	1437	0.270414	0.602286	0.403662	0.509023	0.411232
6	3	1	1533	0.322682	0.443534	0.392636	0.495227	0.401773
6	3	1	1629	0.363715	0.509005	0.409481	0.502178	0.40908
6	3	1	1725	0.271856	0.470579	0.412949	0.504921	0.416888
6	3	1	1821	0.431799	0.49752	0.418455	0.50386	0.423292
6	3	1	1917	0.373617	0.431598	0.410793	0.505813	0.414107
6	3	1	2013	0.346707	0.518807	0.417117	0.489942	0.423443
6	3	1	2109	0.347737	0.414323	0.427235	0.474705	0.430373
6	3	1	2205	0.337058	0.483942	0.399615	0.483861	0.399355
6	3	1	2301	0.285391	0.421314	0.400389	0.514375	0.408778
6	3	1	2397	0.349154	0.446945	0.414564	0.51505	0.412641
6	3	1	2493	0.34141	0.454372	0.396516	0.548725	0.399312
6	3	1	2589	0.37995	0.423412	0.392702	0.536493	0.399988
6	3	1	2685	0.367457	0.475623	0.423038	0.535226	0.423654
6	3	1	2781	0.31442	0.437419	0.42431	0.546147	0.42064
6	3	1	2877	0.335974	0.470481	0.412533	0.560034	0.417737
6	3	1	2973	0.326107	0.444884	0.397778	0.539384	0.397947
6	3	1	3069	0.349109	0.44662	0.411271	0.530211	0.411859
6	3	1	3165	0.408233	0.542922	0.386403	0.529197	0.391825
6	3	1	3261	0.329328	0.448568	0.407733	0.519501	0.408884
6	3	1	3357	0.331961	0.548951	0.41658	0.525192	0.408637
6	3	1	3453	0.362672	0.534405	0.415742	0.551775	0.423212
6	3	1	3549	0.343668	0.491753	0.408924	0.572952	0.412022
6	3	1	3645	0.33704	0.453917	0.406234	0.550203	0.407911
6	3	1	3741	0.290106	0.499615	0.411984	0.552715	0.41082
6	3	1	3837	0.301826	0.515194	0.400126	0.562679	0.400124
6	3	1	3933	0.31562	0.529274	0.388674	0.521109	0.396588
6	3	1	4029	0.369885	0.587747	0.41987	0.487247	0.417573
6	3	1	4125	0.394287	0.482206	0.396595	0.506898	0.414613
6	3	1	4221	0.293798	0.425517	0.425361	0.500368	0.415237
6	3	1	4317	0.326668	0.492651	0.402839	0.509198	0.413141
6	3	1	4413	0.289271	0.470132	0.396779	0.480598	0.410844
6	3	1	4509	0.290245	0.583515	0.384963	0.470188	0.392575
6	3	1	4605	0.336179	0.417218	0.405584	0.484117	0.408521
6	3	1	4701	0.304405	0.492942	0.416216	0.509007	0.410908
6	3	1	4797	0.309376	0.512623	0.420769	0.524335	0.42198
6	3	1	4893	0.317464	0.536672	0.414594	0.563843	0.412292
6	3	1	4989	0.350236	0.488466	0.406088	0.602516	0.407493
6	3	1	5085	0.267843	0.655398	0.392095	0.571245	0.38608
6	3	1	5181	0.304503	0.531911	0.38314	0.582698	0.385866
6	3	1	5277	0.356678	0.457641	0.405584	0.565509	0.419391
6	3	1	5373	0.350114	0.537619	0.406258	0.567438	0.405274
6	3	1	5469	0.330881	0.492135	0.413181	0.555663	0.416999
6	3	1	5565	0.310221	0.471661	0.419255	0.589181	0.412988
6	3	1	5661	0.317525	0.49546	0.409194	0.626168	0.411726
6	3	1	5757	0.319553	0.486055	0.399231	0.615731	0.407878
6	3	1	5853	0.368371	0.496548	0.427916	0.654864	0.421834
6	3	1	5949	0.339179	0.520834	0.404713	0.694199	0.411161
6	3	1	6045	0.372571	0.507923	0.392348	0.676922	0.392888
6	3	1	6141	0.280433	0.506279	0.387827	0.682547	0.396259
6	3	1	6237	0.285797	0.564472	0.370431	0.685431	0.382356
6	3	1	6333	0.332901	0.509694	0.407574	0.716974	0.417918
6	3	1	6429	0.328944	0.577158	0.405677	0.72745	0.409815
6	3	1	6525	0.374802	0.383314	0.411727	0.704466	0.402956
6	3	1	6621	0.347038	0.556469	0.400256	0.701468	0.415699
6	3	1	6717	0.309527	0.425005	0.418693	0.683364	0.415463
6	3	1	6813	0.313974	0.430601	0.405714	0.673074	0.409966
6	3	1	6909	0.368045	0.506778	0.403015	0.687528	0.4131
6	3	1	7005	0.319928	0.580601	0.404079	0.707674	0.414518
6	3	1	7101	0.394997	0.638793	0.404651	0.739976	0.401469
6	3	1	7197	0.267501	0.542081	0.378908	0.779695	0.39282
6	3	1	7293	0.29665	0.491937	0.419309	0.78728	0.421762
6	3	1	7389	0.365314	0.468498	0.436607	0.750574	0.434938
6	3	1	7485	0.334118	0.458684	0.402433	0.704814	0.416358
6	3	1	7581	0.318367	0.480409	0.399494	0.665765	0.403766
6	3	1	7677	0.385081	0.473085	0.394057	0.667293	0.400764
6	3	1	7773	0.289582	0.443634	0.413427	0.628183	0.402574
6	3	1	7869	0.340317	0.517433	0.416074	0.632078	0.409988
6	3	1	7965	0.298022	0.414877	0.420385	0.638673	0.417577
6	3	1	8061	0.358336	0.469457	0.422165	0.594451	0.423203
6	3	1	8157	0.361333	0.503618	0.413413	0.562203	0.40533
6	3	1	8253	0.313182	0.521178	0.404545	0.54839	0.40163
6	3	1	8349	0.3193	0.475748	0.415148	0.538004	0.407473
6	3	1	8445	0.362071	0.600948	0.408522	0.517625	0.405567
6	3	1	8541	0.378473	0.52977	0.420604	0.46429	0.418527
6	3	1	8637	0.373277	0.581855	0.409847	0.445002	0.402077
6	3	1	8733	0.279243	0.527475	0.397085	0.467178	0.407164
6	3	1	8829	0.31872	0.494384	0.394216	0.483298	0.400706
6	3	1	8925	0.311934	0.457924	0.410152	0.472363	0.417994
6	3	1	9021	0.374132	0.428695	0.434286	0.476431	0.426824
6	3	1	9117	0.382925	0.440872	0.426215	0.422637	0.422484
6	3	1	9213	0.325118	0.454351	0.441255	0.419184	0.426432
6	3	1	9309	0.380966	0.527709	0.42356	0.433256	0.425375
6	3	1	9405	0.350519	0.541056	0.412709	0.453019	0.425019
6	3	1	9501	0.333845	0.405345	0.427309	0.4717	0.432593
6	3	1	9597	0.317113	0.481077	0.392607	0.457543	0.386909
6	3	1	9693	0.37431	0.553931	0.399365	0.425826	0.396967
6	3	1	9789	0.317571	0.4698	0.39553	0.40231	0.40432
6	3	1	9885	0.271784	0.482862	0.383436	0.410605	0.405124
6	3	1	9981	0.319413	0.558593	0.414268	0.439859	0.424272
6	3	1	93	0.404638	0.461494	0.48369	0.504006	0.49289
6	3	1	189	0.331692	0.317588	0.486024	0.496154	0.482547
6	3	1	285	0.309801	0.454094	0.454915	0.505197	0.455972
6	3	1	381	0.394646	0.421527	0.442148	0.507666	0.450257
6	3	1	477	0.355658	0.397226	0.436575	0.512656	0.431335
6	3	1	573	0.360251	0.392385	0.43634	0.512573	0.442838
6	3	1	669	0.377234	0.429181	0.429259	0.506775	0.425513
6	3	1	765	0.294827	0.392168	0.427497	0.491808	0.418457
6	3	1	861	0.357599	0.517068	0.418135	0.490177	0.420476
6	3	1	957	0.320641	0.431981	0.425754	0.483654	0.418636
6	3	1	1053	0.346515	0.513149	0.41609	0.487831	0.417346
6	3	1	1149	0.313846	0.46548	0.400802	0.48064	0.414416
6	3	1	1245	0.352731	0.457171	0.421245	0.481491	0.421554
6	3	1	1341	0.350297	0.391246	0.422179	0.495203	0.416706
6	3	1	1437	0.281493	0.518347	0.391056	0.504661	0.404138
6	3	1	1533	0.28508	0.402879	0.391772	0.49269	0.399388
6	3	1	1629	0.287957	0.460943	0.398595	0.503009	0.406269
6	3	1	1725	0.328603	0.47527	0.400495	0.510748	0.404284
6	3	1	1821	0.339332	0.520087	0.417183	0.496553	0.41309
6	3	1	1917	0.359418	0.434021	0.425098	0.507435	0.422658
6	3	1	2013	0.331316	0.510949	0.41608	0.494899	0.416134
6	3	1	2109	0.373772	0.537713	0.413684	0.482624	0.434595
6	3	1	2205	0.355211	0.463075	0.415385	0.487032	0.426863
[truncated: 68,201 more rows]

## Sheet: Supplemental_Data_2
nFounders	G	mode	generation	QstMat	QstPat	SexRatio	patGE	matGE
3	3	3	93	0.451953	0.760108	0.498119	0.498259	0.500338
3	3	3	189	0.610852	0.683234	0.480602	0.482187	0.494048
3	3	3	285	0.495097	0.697069	0.439465	0.433251	0.502033
3	3	3	381	0.632592	0.797278	0.37404	0.380037	0.482488
3	3	3	477	0.512229	0.918488	0.312698	0.338636	0.479157
3	3	3	573	0.561431	0.829427	0.336609	0.295833	0.502676
3	3	3	669	0.56902	0.736413	0.296384	0.255941	0.537553
3	3	3	765	0.527121	0.848787	0.304065	0.228534	0.587927
3	3	3	861	0.523254	0.830792	0.307159	0.184186	0.640393
3	3	3	957	0.553723	0.89733	0.306763	0.109694	0.689238
3	3	3	1053	0.555481	0.828135	0.334089	0.0627551	0.762552
3	3	3	1149	0.50488	0.936778	0.299687	0.00559524	0.803632
3	3	3	1245	0.527563	0.863824	0.289744	-0.0349693	0.844349
3	3	3	1341	0.550394	0.792363	0.344111	-0.0886364	0.918545
3	3	3	1437	0.621995	0.830331	0.308962	-0.153892	0.980326
3	3	3	1533	0.469625	0.723646	0.290816	-0.231604	1.01894
3	3	3	1629	0.551214	0.781793	0.28824	-0.254412	1.06122
3	3	3	1725	0.582536	0.820448	0.295508	-0.288235	1.09595
3	3	3	1821	0.566645	0.812012	0.309693	-0.308294	1.13813
3	3	3	1917	0.515921	0.764072	0.347385	-0.341468	1.19307
3	3	3	2013	0.559358	0.828143	0.290812	-0.400481	1.20162
3	3	3	2109	0.553452	0.822235	0.309902	-0.44456	1.25976
3	3	3	2205	0.497853	0.845202	0.296112	-0.512222	1.32325
3	3	3	2301	0.565697	0.986665	0.30898	-0.559977	1.36779
3	3	3	2397	0.600723	0.755524	0.318605	-0.590138	1.43284
3	3	3	2493	0.621872	0.807157	0.334898	-0.689498	1.50338
3	3	3	2589	0.623759	0.706624	0.315956	-0.737883	1.55154
3	3	3	2685	0.539941	0.782996	0.308294	-0.772044	1.59605
3	3	3	2781	0.497791	0.929077	0.297821	-0.833718	1.62202
3	3	3	2877	0.564519	0.768626	0.275327	-0.919461	1.69918
3	3	3	2973	0.535563	0.819077	0.326999	-0.960023	1.79154
3	3	3	3069	0.485809	0.68472	0.381526	-0.983721	1.85814
3	3	3	3165	0.626923	0.870013	0.355556	-1.03313	1.89249
3	3	3	3261	0.51304	0.742113	0.359903	-1.11309	1.98323
3	3	3	3357	0.673561	0.773088	0.329448	-1.16083	2.00864
3	3	3	3453	0.602228	0.874285	0.315379	-1.2154	2.06995
3	3	3	3549	0.508977	0.891111	0.316199	-1.27605	2.11755
3	3	3	3645	0.516675	0.84668	0.321923	-1.34708	2.18172
3	3	3	3741	0.604923	0.897386	0.338849	-1.39846	2.23603
3	3	3	3837	0.544016	0.857359	0.319831	-1.50557	2.34564
3	3	3	3933	0.542205	0.828266	0.355919	-1.58944	2.44049
3	3	3	4029	0.465842	0.753878	0.312006	-1.66538	2.47933
3	3	3	4125	0.622021	0.89707	0.352668	-1.74438	2.60855
3	3	3	4221	0.53926	0.788637	0.312706	-1.82412	2.66114
3	3	3	4317	0.537025	0.841095	0.309756	-1.89192	2.72931
3	3	3	4413	0.578725	0.788728	0.340359	-2.0057	2.81766
3	3	3	4509	0.596004	0.914341	0.311905	-2.09962	2.91686
3	3	3	4605	0.624025	0.810118	0.337449	-2.22957	3.08952
3	3	3	4701	0.604163	0.675192	0.363707	-2.29429	3.1668
3	3	3	4797	0.562182	0.764082	0.316832	-2.40286	3.22488
3	3	3	4893	0.552998	0.738914	0.313008	-2.51478	3.33732
3	3	3	4989	0.597373	0.790609	0.324561	-2.60303	3.43341
3	3	3	5085	0.511374	0.845892	0.287154	-2.75601	3.55018
3	3	3	5181	0.528417	0.808865	0.319937	-2.8241	3.63973
3	3	3	5277	0.565138	0.711492	0.325041	-2.92462	3.76152
3	3	3	5373	0.540601	0.921684	0.30562	-3.00359	3.84027
3	3	3	5469	0.514725	0.865376	0.279967	-3.13044	3.93971
3	3	3	5565	0.577915	0.854705	0.364632	-3.24435	4.09651
3	3	3	5661	0.658516	0.813929	0.337283	-3.32942	4.16034
3	3	3	5757	0.642693	0.832859	0.333333	-3.40774	4.25012
3	3	3	5853	0.450217	0.921265	0.31746	-3.5221	4.3344
3	3	3	5949	0.420116	0.76543	0.32634	-3.58789	4.43147
3	3	3	6045	0.525101	0.847361	0.314132	-3.66984	4.49196
3	3	3	6141	0.494888	0.843233	0.304167	-3.73903	4.54938
3	3	3	6237	0.581516	0.955049	0.300402	-3.79404	4.59535
3	3	3	6333	0.553793	0.853186	0.318876	-3.84189	4.66572
3	3	3	6429	0.575838	0.761364	0.31694	-3.92557	4.72522
3	3	3	6525	0.467808	0.84341	0.300716	-3.99215	4.79267
3	3	3	6621	0.603935	0.844195	0.337054	-4.02343	4.84252
3	3	3	6717	0.549695	0.820994	0.332562	-4.08733	4.89623
3	3	3	6813	0.59979	0.897736	0.316358	-4.13436	4.96929
3	3	3	6909	0.562844	0.920456	0.296563	-4.21032	5.02338
3	3	3	7005	0.567852	0.945041	0.325527	-4.29604	5.12693
3	3	3	7101	0.534802	0.842304	0.318805	-4.35764	5.17764
3	3	3	7197	0.563114	0.972844	0.346247	-4.41721	5.26533
3	3	3	7293	0.584512	0.736694	0.342063	-4.4781	5.33316
3	3	3	7389	0.53314	0.835617	0.355609	-4.55113	5.39469
3	3	3	7485	0.505848	0.799107	0.308889	-4.64332	5.47925
3	3	3	7581	0.466376	0.733959	0.33734	-4.71413	5.55382
3	3	3	7677	0.589785	0.853958	0.34188	-4.78052	5.62663
3	3	3	7773	0.639442	0.899423	0.328746	-4.86217	5.68016
3	3	3	7869	0.538155	0.761652	0.326969	-4.92262	5.72455
3	3	3	7965	0.567862	0.801893	0.334971	-4.95024	5.78659
3	3	3	8061	0.524347	0.724666	0.329156	-4.98805	5.81117
3	3	3	8157	0.538227	0.84402	0.304598	-5.0522	5.87665
3	3	3	8253	0.448397	0.874006	0.310889	-5.09688	5.92581
3	3	3	8349	0.499128	0.890121	0.331825	-5.16518	6.00251
3	3	3	8445	0.544769	0.927211	0.31874	-5.24238	6.07244
3	3	3	8541	0.516481	0.826845	0.32263	-5.33963	6.1501
3	3	3	8637	0.550388	0.75524	0.33251	-5.39795	6.23689
3	3	3	8733	0.619726	0.804018	0.32454	-5.5034	6.3391
3	3	3	8829	0.498073	0.940144	0.273444	-5.61573	6.40782
3	3	3	8925	0.556171	0.889738	0.304136	-5.68646	6.51005
3	3	3	9021	0.600167	0.83088	0.338235	-5.75227	6.60198
3	3	3	9117	0.629353	0.770919	0.350309	-5.85847	6.69363
3	3	3	9213	0.577658	0.842803	0.300166	-5.97637	6.78617
3	3	3	9309	0.607776	0.91008	0.329528	-6.04421	6.87802
3	3	3	9405	0.498999	0.904467	0.334077	-6.09094	6.95809
3	3	3	9501	0.583954	0.687538	0.366667	-6.15756	7.02284
3	3	3	9597	0.545733	0.767624	0.347756	-6.23951	7.10896
3	3	3	9693	0.549405	0.665818	0.351807	-6.31719	7.17423
3	3	3	9789	0.630339	0.60536	0.385084	-6.34348	7.23019
3	3	3	9885	0.538536	0.673314	0.361111	-6.39099	7.2549
3	3	3	9981	0.54685	0.817882	0.356269	-6.43574	7.30773
4	3	3	93	0.488869	0.536943	0.486835	0.499956	0.499471
4	3	3	189	0.482351	0.582182	0.454692	0.485657	0.496842
4	3	3	285	0.408465	0.630383	0.414152	0.449521	0.485506
4	3	3	381	0.457316	0.685437	0.393763	0.407865	0.480255
4	3	3	477	0.421216	0.793307	0.280767	0.324918	0.478437
4	3	3	573	0.45064	0.753382	0.284675	0.321543	0.492445
4	3	3	669	0.349714	0.72337	0.330989	0.310173	0.514571
4	3	3	765	0.42803	0.844317	0.319916	0.27838	0.538226
4	3	3	861	0.510941	0.782384	0.35013	0.248919	0.577322
4	3	3	957	0.415662	0.731757	0.32569	0.211441	0.602516
4	3	3	1053	0.544023	0.822252	0.323258	0.192094	0.644007
4	3	3	1149	0.419304	0.705265	0.346886	0.16298	0.696875
4	3	3	1245	0.401716	0.66772	0.360102	0.113753	0.752617
4	3	3	1341	0.506016	0.727907	0.376895	0.0526609	0.82842
4	3	3	1437	0.414195	0.721487	0.344757	-0.0388747	0.904221
4	3	3	1533	0.417298	0.825505	0.309241	-0.146893	0.964049
4	3	3	1629	0.399377	0.796905	0.30567	-0.242837	1.07089
4	3	3	1725	0.362598	0.652033	0.340876	-0.321993	1.16153
4	3	3	1821	0.406544	0.78555	0.34914	-0.418987	1.26982
4	3	3	1917	0.410175	0.691266	0.36134	-0.508496	1.35417
4	3	3	2013	0.493301	0.669847	0.355906	-0.577924	1.44211
4	3	3	2109	0.39958	0.684839	0.336568	-0.637977	1.48886
4	3	3	2205	0.432225	0.763419	0.363683	-0.712075	1.56551
4	3	3	2301	0.417878	0.632958	0.344396	-0.773189	1.63395
4	3	3	2397	0.436644	0.651348	0.335087	-0.851766	1.70201
4	3	3	2493	0.400835	0.722925	0.316751	-0.921014	1.76006
4	3	3	2589	0.418583	0.666587	0.347488	-0.980799	1.83624
4	3	3	2685	0.372588	0.645581	0.358639	-1.04398	1.9137
4	3	3	2781	0.513749	0.641413	0.348214	-1.0843	1.94548
4	3	3	2877	0.465314	0.670459	0.330305	-1.16816	2.01424
4	3	3	2973	0.399414	0.626298	0.360393	-1.23741	2.11888
4	3	3	3069	0.477578	0.731183	0.344378	-1.35822	2.20876
4	3	3	3165	0.489143	0.622241	0.341637	-1.4327	2.2709
4	3	3	3261	0.390315	0.681429	0.335049	-1.5078	2.34594
4	3	3	3357	0.388632	0.737083	0.33617	-1.60354	2.45726
4	3	3	3453	0.449543	0.783427	0.33195	-1.6578	2.51019
4	3	3	3549	0.375877	0.797798	0.348121	-1.74617	2.58202
4	3	3	3645	0.532299	0.642572	0.355959	-1.81435	2.65232
4	3	3	3741	0.490831	0.658541	0.372909	-1.87186	2.74134
4	3	3	3837	0.515472	0.705527	0.362282	-1.94837	2.80298
4	3	3	3933	0.447005	0.68675	0.353964	-2.01876	2.86507
4	3	3	4029	0.375624	0.795213	0.334544	-2.08535	2.93931
4	3	3	4125	0.47773	0.831626	0.34776	-2.14668	3.00581
4	3	3	4221	0.503031	0.751229	0.373742	-2.22605	3.07792
4	3	3	4317	0.51938	0.663045	0.384898	-2.28161	3.15026
4	3	3	4413	0.513406	0.738186	0.340336	-2.37893	3.21934
4	3	3	4509	0.523753	0.863645	0.381369	-2.4439	3.31055
4	3	3	4605	0.467942	0.726197	0.354856	-2.5158	3.3992
4	3	3	4701	0.36931	0.740391	0.343782	-2.60443	3.46668
4	3	3	4797	0.442644	0.754292	0.389924	-2.68946	3.57177
4	3	3	4893	0.47117	0.692991	0.336593	-2.79868	3.64244
4	3	3	4989	0.377695	0.823595	0.302413	-2.88284	3.71511
4	3	3	5085	0.410452	0.675372	0.337161	-2.96153	3.83247
4	3	3	5181	0.484742	0.68576	0.340676	-3.06565	3.91698
4	3	3	5277	0.428404	0.739254	0.332986	-3.1267	3.98199
4	3	3	5373	0.507476	0.691979	0.338007	-3.1928	4.01738
4	3	3	5469	0.444877	0.581943	0.353712	-3.25758	4.10507
4	3	3	5565	0.37074	0.83981	0.329741	-3.34761	4.18632
4	3	3	5661	0.385583	0.71985	0.349336	-3.43896	4.27861
4	3	3	5757	0.41001	0.727205	0.334039	-3.51891	4.36166
4	3	3	5853	0.438756	0.70035	0.350785	-3.59869	4.44958
4	3	3	5949	0.397993	0.743694	0.355428	-3.6709	4.53266
4	3	3	6045	0.397604	0.679026	0.286911	-3.83311	4.63372
4	3	3	6141	0.425282	0.649145	0.332466	-3.9358	4.76656
4	3	3	6237	0.387763	0.67005	0.335068	-4.01707	4.85491
4	3	3	6333	0.459491	0.65119	0.342186	-4.14053	4.98478
4	3	3	6429	0.423093	0.842046	0.320725	-4.22584	5.06455
4	3	3	6525	0.496913	0.763618	0.36257	-4.29073	5.15292
4	3	3	6621	0.376	0.674697	0.338212	-4.39838	5.23937
4	3	3	6717	0.443272	0.707105	0.32766	-4.44952	5.29193
4	3	3	6813	0.397099	0.735308	0.341225	-4.52435	5.39252
4	3	3	6909	0.469754	0.77565	0.289117	-4.62805	5.42527
4	3	3	7005	0.393187	0.655065	0.334611	-4.6842	5.52968
4	3	3	7101	0.413505	0.724543	0.367647	-4.76208	5.63198
4	3	3	7197	0.465857	0.708111	0.312855	-4.88252	5.70853
4	3	3	7293	0.372823	0.633217	0.326087	-4.94695	5.7734
4	3	3	7389	0.467928	0.688293	0.348684	-5.06292	5.9229
4	3	3	7485	0.406921	0.774475	0.336967	-5.18912	6.03802
4	3	3	7581	0.462693	0.73137	0.364242	-5.27845	6.14028
4	3	3	7677	0.460551	0.766883	0.354374	-5.35967	6.21984
4	3	3	7773	0.425671	0.725756	0.351775	-5.43973	6.31125
4	3	3	7869	0.437512	0.728576	0.346465	-5.55616	6.42486
4	3	3	7965	0.470052	0.703572	0.35608	-5.64927	6.49966
4	3	3	8061	0.449383	0.700934	0.357922	-5.72957	6.5867
4	3	3	8157	0.435488	0.869166	0.329534	-5.86118	6.69649
4	3	3	8253	0.391346	0.755454	0.336028	-5.95505	6.81009
4	3	3	8349	0.48954	0.593965	0.375459	-6.05172	6.93021
4	3	3	8445	0.365702	0.708674	0.342378	-6.10513	6.97457
4	3	3	8541	0.425081	0.626917	0.346895	-6.19069	7.028
4	3	3	8637	0.47217	0.645543	0.34765	-6.27827	7.12864
4	3	3	8733	0.489705	0.72933	0.351832	-6.32659	7.18094
4	3	3	8829	0.392245	0.732269	0.34	-6.41706	7.2763
4	3	3	8925	0.462824	0.721589	0.35406	-6.48504	7.34444
4	3	3	9021	0.480942	0.722914	0.35338	-6.56914	7.42748
4	3	3	9117	0.426455	0.719059	0.345035	-6.65576	7.49615
4	3	3	9213	0.515053	0.586811	0.364997	-6.71794	7.5725
4	3	3	9309	0.406709	0.769611	0.327301	-6.82546	7.67073
4	3	3	9405	0.470511	0.684048	0.352098	-6.91108	7.78719
4	3	3	9501	0.472745	0.624465	0.328248	-7.01226	7.86103
4	3	3	9597	0.437456	0.758334	0.338243	-7.08459	7.94915
4	3	3	9693	0.461635	0.73958	0.341213	-7.1777	8.04198
4	3	3	9789	0.394715	0.685125	0.335657	-7.28519	8.13857
4	3	3	9885	0.432544	0.775086	0.314229	-7.41224	8.23933
4	3	3	9981	0.393333	0.685499	0.331417	-7.53261	8.36663
4	3	3	93	0.693056	0.457844	0.526682	0.496927	0.499662
4	3	3	189	0.543731	0.637933	0.445171	0.466946	0.483909
4	3	3	285	0.560709	0.649517	0.427013	0.437679	0.490645
4	3	3	381	0.517776	0.720378	0.389357	0.395225	0.502795
4	3	3	477	0.396482	0.735672	0.359959	0.345936	0.529605
4	3	3	573	0.467775	0.737385	0.348075	0.30444	0.554677
4	3	3	669	0.452158	0.777482	0.320884	0.238252	0.587301
4	3	3	765	0.45252	0.569899	0.343716	0.189689	0.650989
4	3	3	861	0.374637	0.742338	0.342052	0.152535	0.686486
4	3	3	957	0.393045	0.621318	0.346053	0.102575	0.739147
4	3	3	1053	0.385667	0.629685	0.350151	0.0635216	0.786815
4	3	3	1149	0.407022	0.764004	0.302725	-0.0050578	0.832237
4	3	3	1245	0.352109	0.705073	0.338144	-0.0704787	0.90733
4	3	3	1341	0.420793	0.633722	0.369092	-0.130392	1.00322
4	3	3	1437	0.49027	0.783118	0.351603	-0.201396	1.06301
4	3	3	1533	0.528988	0.741181	0.373727	-0.253469	1.12145
4	3	3	1629	0.428526	0.696493	0.334613	-0.301781	1.15045
4	3	3	1725	0.48588	0.663577	0.372208	-0.371674	1.23276
4	3	3	1821	0.46907	0.803106	0.392623	-0.426046	1.31145
4	3	3	1917	0.502973	0.726419	0.36373	-0.485305	1.37968
4	3	3	2013	0.48027	0.7972	0.349315	-0.5491	1.40885
4	3	3	2109	0.452907	0.580674	0.376305	-0.657314	1.53802
4	3	3	2205	0.480325	0.632896	0.359616	-0.74418	1.62647
4	3	3	2301	0.439891	0.802186	0.343515	-0.847962	1.71949
4	3	3	2397	0.508805	0.63026	0.38794	-0.927179	1.80257
4	3	3	2493	0.467251	0.688463	0.327147	-0.992254	1.82394
4	3	3	2589	0.477292	0.732495	0.310094	-1.10205	1.91797
4	3	3	2685	0.369957	0.758452	0.323814	-1.17908	2.03818
4	3	3	2781	0.432051	0.739016	0.354417	-1.3	2.15526
4	3	3	2877	0.407605	0.838967	0.33866	-1.42026	2.27486
4	3	3	2973	0.455016	0.70573	0.333497	-1.53418	2.38628
4	3	3	3069	0.41723	0.758957	0.346432	-1.65	2.51993
4	3	3	3165	0.453553	0.70847	0.342514	-1.73917	2.58613
4	3	3	3261	0.496947	0.778922	0.336087	-1.85964	2.69918
4	3	3	3357	0.508393	0.726711	0.349166	-1.96274	2.81403
4	3	3	3453	0.443588	0.64458	0.365829	-2.08738	2.93759
4	3	3	3549	0.416297	0.680691	0.337669	-2.17702	3.03133
4	3	3	3645	0.385083	0.621351	0.330371	-2.25263	3.0904
4	3	3	3741	0.378738	0.638408	0.33551	-2.31703	3.16663
4	3	3	3837	0.371067	0.772589	0.302313	-2.40634	3.22769
4	3	3	3933	0.484643	0.777397	0.34107	-2.47724	3.32022
4	3	3	4029	0.47423	0.598907	0.34452	-2.58253	3.43669
4	3	3	4125	0.391765	0.73935	0.340643	-2.68014	3.52533
4	3	3	4221	0.45546	0.651064	0.344048	-2.75531	3.61512
4	3	3	4317	0.444605	0.746105	0.369336	-2.81844	3.71112
4	3	3	4413	0.472	0.670141	0.353821	-2.87898	3.72682
4	3	3	4509	0.385212	0.598107	0.319659	-2.9505	3.78134
4	3	3	4605	0.42883	0.721554	0.34578	-3.01932	3.86533
4	3	3	4701	0.430229	0.682961	0.353645	-3.08483	3.9456
4	3	3	4797	0.449904	0.727696	0.375872	-3.14596	4.0156
4	3	3	4893	0.477969	0.684244	0.368233	-3.18374	4.06833
4	3	3	4989	0.436754	0.747863	0.350949	-3.25455	4.12059
4	3	3	5085	0.485617	0.675442	0.364514	-3.32042	4.19578
4	3	3	5181	0.43469	0.757013	0.34307	-3.41606	4.28286
4	3	3	5277	0.483185	0.775186	0.354347	-3.50652	4.34503
4	3	3	5373	0.438868	0.723783	0.344417	-3.56774	4.41923
4	3	3	5469	0.401155	0.740095	0.338812	-3.65045	4.47672
4	3	3	5565	0.410468	0.784388	0.3125	-3.72481	4.55373
4	3	3	5661	0.4076	0.754405	0.328456	-3.82844	4.65691
4	3	3	5757	0.380503	0.573361	0.334046	-3.86951	4.72294
4	3	3	5853	0.48363	0.730012	0.340665	-3.93986	4.81081
4	3	3	5949	0.52039	0.801419	0.336553	-4.0312	4.89559
4	3	3	6045	0.438811	0.690809	0.348911	-4.09713	4.96005
4	3	3	6141	0.372681	0.704255	0.310847	-4.16185	4.98151
4	3	3	6237	0.389751	0.758527	0.35466	-4.18616	5.04184
4	3	3	6333	0.423621	0.724313	0.3595	-4.237	5.11979
4	3	3	6429	0.401544	0.703143	0.332468	-4.31913	5.17041
4	3	3	6525	0.432754	0.746672	0.363776	-4.41103	5.26208
4	3	3	6621	0.423014	0.700465	0.327167	-4.50506	5.36043
4	3	3	6717	0.475929	0.808034	0.368474	-4.59752	5.47185
4	3	3	6813	0.475367	0.701331	0.362416	-4.70568	5.56435
4	3	3	6909	0.388888	0.78547	0.333509	-4.83473	5.65923
4	3	3	7005	0.464143	0.748576	0.345564	-4.9116	5.76348
4	3	3	7101	0.413056	0.80125	0.296801	-5.01037	5.83433
4	3	3	7197	0.409629	0.670845	0.365169	-5.07727	5.92448
4	3	3	7293	0.471238	0.784673	0.330913	-5.19268	6.02187
4	3	3	7389	0.49528	0.709081	0.309844	-5.26657	6.08719
4	3	3	7485	0.453473	0.688456	0.321315	-5.35659	6.16461
4	3	3	7581	0.360137	0.706606	0.305013	-5.42266	6.22143
4	3	3	7677	0.497255	0.834144	0.336087	-5.46571	6.29779
4	3	3	7773	0.402531	0.555647	0.346277	-5.54568	6.39105
4	3	3	7869	0.386151	0.704996	0.34062	-5.62558	6.45994
4	3	3	7965	0.44111	0.750197	0.346928	-5.69013	6.54923
4	3	3	8061	0.450724	0.669144	0.338718	-5.74571	6.59162
4	3	3	8157	0.346978	0.780872	0.362016	-5.84537	6.67583
4	3	3	8253	0.41694	0.604857	0.362256	-5.8946	6.74928
4	3	3	8349	0.336612	0.702012	0.364279	-5.96304	6.83841
4	3	3	8445	0.435984	0.669209	0.332984	-6.05888	6.87682
4	3	3	8541	0.526889	0.763679	0.363281	-6.13234	6.97884
4	3	3	8637	0.455033	0.677639	0.33923	-6.20184	7.05172
4	3	3	8733	0.431656	0.662196	0.356486	-6.27915	7.1449
4	3	3	8829	0.397523	0.658896	0.352471	-6.33588	7.1839
4	3	3	8925	0.512496	0.630116	0.325079	-6.45576	7.28931
4	3	3	9021	0.440264	0.766303	0.334003	-6.55226	7.39142
4	3	3	9117	0.436232	0.835457	0.316516	-6.62094	7.46507
4	3	3	9213	0.437964	0.756551	0.341387	-6.71288	7.55363
4	3	3	9309	0.420607	0.796567	0.327731	-6.80237	7.649
4	3	3	9405	0.414423	0.65414	0.319332	-6.92725	7.75331
4	3	3	9501	0.486282	0.761198	0.331933	-7.04705	7.88366
4	3	3	9597	0.435374	0.688406	0.344279	-7.15757	8.01188
4	3	3	9693	0.431058	0.731308	0.358364	-7.26362	8.13064
4	3	3	9789	0.421209	0.71558	0.366447	-7.35161	8.23048
4	3	3	9885	0.385433	0.738636	0.342539	-7.44745	8.30218
4	3	3	9981	0.388386	0.728998	0.365891	-7.52849	8.40292
4	3	3	93	0.567857	0.576852	0.516376	0.492574	0.496888
4	3	3	189	0.643971	0.611467	0.477871	0.472983	0.50469
4	3	3	285	0.525332	0.593465	0.450849	0.451386	0.492437
4	3	3	381	0.459974	0.661934	0.411362	0.417483	0.493597
4	3	3	477	0.50247	0.690664	0.367512	0.389394	0.483942
4	3	3	573	0.397529	0.729588	0.325	0.340877	0.492406
4	3	3	669	0.466192	0.664681	0.347389	0.325889	0.515651
4	3	3	765	0.382802	0.59692	0.345464	0.282163	0.560914
4	3	3	861	0.381934	0.665538	0.312918	0.217609	0.620301
4	3	3	957	0.4499	0.762355	0.336095	0.163333	0.674831
4	3	3	1053	0.507966	0.567292	0.361799	0.143281	0.729993
4	3	3	1149	0.429617	0.677754	0.365445	0.0826875	0.788556
4	3	3	1245	0.438207	0.664281	0.375393	0.0391844	0.856769
4	3	3	1341	0.444574	0.72118	0.341676	-0.0298883	0.876618
4	3	3	1437	0.505529	0.545409	0.386255	-0.0747052	0.951761
4	3	3	1533	0.399646	0.732254	0.356465	-0.139443	1.01493
4	3	3	1629	0.389745	0.695076	0.352674	-0.220144	1.07938
4	3	3	1725	0.461899	0.704421	0.353299	-0.331573	1.17816
4	3	3	1821	0.417625	0.714063	0.317946	-0.463739	1.30461
4	3	3	1917	0.449988	0.672446	0.338676	-0.59961	1.44319
4	3	3	2013	0.468366	0.68821	0.33709	-0.710864	1.56218
4	3	3	2109	0.431211	0.716374	0.325922	-0.802722	1.64619
4	3	3	2205	0.53699	0.808009	0.359367	-0.896531	1.78966
4	3	3	2301	0.357027	0.754087	0.332979	-1.01757	1.85342
4	3	3	2397	0.459948	0.642885	0.357181	-1.10789	1.95743
4	3	3	2493	0.378742	0.774665	0.334527	-1.24491	2.06438
4	3	3	2589	0.514766	0.741084	0.351862	-1.3121	2.17285
4	3	3	2685	0.452867	0.791396	0.357033	-1.41419	2.27109
4	3	3	2781	0.426131	0.656894	0.358491	-1.55409	2.41999
4	3	3	2877	0.436345	0.762117	0.355354	-1.66301	2.51274
4	3	3	2973	0.430727	0.662352	0.347607	-1.7687	2.61183
4	3	3	3069	0.473958	0.700939	0.337802	-1.8639	2.70729
4	3	3	3165	0.360163	0.768704	0.336049	-1.95306	2.79745
4	3	3	3261	0.394579	0.686915	0.317628	-2.02713	2.877
4	3	3	3357	0.371645	0.746155	0.364019	-2.11917	2.95577
4	3	3	3453	0.4344	0.755756	0.373551	-2.21483	3.08315
4	3	3	3549	0.48018	0.603307	0.345799	-2.33139	3.16585
4	3	3	3645	0.377829	0.581132	0.310106	-2.46319	3.2733
4	3	3	3741	0.384485	0.67902	0.353032	-2.51141	3.34638
4	3	3	3837	0.495131	0.678703	0.35502	-2.55309	3.4156
4	3	3	3933	0.465915	0.613063	0.332994	-2.63757	3.48469
4	3	3	4029	0.398089	0.630908	0.384143	-2.69347	3.57577
4	3	3	4125	0.491497	0.642828	0.382227	-2.79372	3.66207
4	3	3	4221	0.4373	0.669441	0.341831	-2.89471	3.74452
4	3	3	4317	0.452987	0.747139	0.345974	-2.98586	3.8431
4	3	3	4413	0.429814	0.61615	0.346992	-3.04672	3.90465
4	3	3	4509	0.466543	0.800917	0.363351	-3.12348	4.00598
4	3	3	4605	0.478967	0.726241	0.372036	-3.21307	4.10883
4	3	3	4701	0.419092	0.739489	0.351394	-3.34703	4.19965
4	3	3	4797	0.459172	0.756545	0.364075	-3.43551	4.30289
4	3	3	4893	0.419174	0.757163	0.369805	-3.52151	4.39415
4	3	3	4989	0.4645	0.663524	0.337475	-3.60412	4.45255
4	3	3	5085	0.570676	0.748135	0.375459	-3.67758	4.54728
4	3	3	5181	0.481238	0.752658	0.335591	-3.76472	4.61907
4	3	3	5277	0.403217	0.657207	0.344378	-3.85336	4.70928
4	3	3	5373	0.467543	0.696044	0.352727	-3.94124	4.79186
4	3	3	5469	0.425354	0.814355	0.328845	-4.02774	4.87094
4	3	3	5565	0.460401	0.741886	0.354639	-4.08016	4.94725
4	3	3	5661	0.419223	0.733834	0.339565	-4.18123	5.04347
4	3	3	5757	0.500682	0.734945	0.345338	-4.26818	5.13554
4	3	3	5853	0.427108	0.743026	0.368901	-4.37741	5.23362
4	3	3	5949	0.446229	0.658493	0.34238	-4.45915	5.32112
4	3	3	6045	0.394796	0.756316	0.362086	-4.54358	5.39657
4	3	3	6141	0.459923	0.788466	0.317353	-4.60398	5.44786
4	3	3	6237	0.398795	0.793801	0.354123	-4.6522	5.51711
4	3	3	6333	0.424735	0.726623	0.378202	-4.71487	5.60142
4	3	3	6429	0.479232	0.688802	0.360294	-4.80647	5.67149
4	3	3	6525	0.43747	0.671714	0.325569	-4.89364	5.72932
4	3	3	6621	0.456146	0.749762	0.3735	-4.96868	5.84045
4	3	3	6717	0.426818	0.680884	0.348285	-5.09364	5.96049
4	3	3	6813	0.419302	0.669458	0.369933	-5.17325	6.0523
4	3	3	6909	0.511143	0.718925	0.356606	-5.31638	6.18914
4	3	3	7005	0.460997	0.759466	0.386721	-5.41917	6.29244
4	3	3	7101	0.448593	0.74704	0.343015	-5.50375	6.35026
4	3	3	7197	0.452999	0.546821	0.359203	-5.59647	6.45056
4	3	3	7293	0.44214	0.740915	0.370277	-5.68828	6.55466
4	3	3	7389	0.395109	0.767089	0.351351	-5.744	6.62394
4	3	3	7485	0.511008	0.797639	0.381001	-5.84945	6.73916
4	3	3	7581	0.478005	0.669864	0.351509	-5.94527	6.80974
4	3	3	7677	0.405211	0.774721	0.327984	-6.00556	6.85315
4	3	3	7773	0.454448	0.808837	0.311889	-6.10571	6.93202
4	3	3	7869	0.455442	0.786742	0.360202	-6.19075	7.04913
4	3	3	7965	0.364175	0.694386	0.309866	-6.25623	7.08449
4	3	3	8061	0.515665	0.604734	0.360021	-6.28955	7.1488
4	3	3	8157	0.514823	0.768176	0.383623	-6.34319	7.21691
4	3	3	8253	0.409974	0.684192	0.388197	-6.41361	7.29969
4	3	3	8349	0.489255	0.856563	0.304757	-6.48997	7.3258
4	3	3	8445	0.440754	0.688768	0.340756	-6.55482	7.40914
4	3	3	8541	0.328925	0.690698	0.338189	-6.63092	7.49248
4	3	3	8637	0.490716	0.588466	0.350542	-6.68317	7.56135
4	3	3	8733	0.460015	0.664958	0.383848	-6.75911	7.64503
4	3	3	8829	0.513093	0.773968	0.332992	-6.87213	7.71796
4	3	3	8925	0.406902	0.745792	0.366279	-6.95954	7.81541
4	3	3	9021	0.423923	0.838483	0.375	-7.00948	7.8898
4	3	3	9117	0.365556	0.735893	0.342625	-7.11867	7.97655
4	3	3	9213	0.382151	0.704055	0.345704	-7.18643	8.06197
4	3	3	9309	0.399729	0.641003	0.342324	-7.25251	8.11402
4	3	3	9405	0.433122	0.715484	0.320275	-7.34648	8.18738
4	3	3	9501	0.42015	0.777951	0.359155	-7.4155	8.28653
4	3	3	9597	0.515571	0.751161	0.401836	-7.48196	8.37478
4	3	3	9693	0.445261	0.800626	0.371705	-7.58564	8.46782
4	3	3	9789	0.418307	0.67286	0.362237	-7.69808	8.56144
4	3	3	9885	0.458277	0.641581	0.336543	-7.80956	8.65594
4	3	3	9981	0.467409	0.737257	0.347716	-7.9067	8.77406
4	3	3	93	0.512596	0.5617	0.492529	0.494826	0.497801
4	3	3	189	0.477653	0.663478	0.478261	0.49183	0.491933
4	3	3	285	0.594486	0.650507	0.461411	0.461492	0.487027
4	3	3	381	0.518867	0.728359	0.417537	0.425965	0.495513
4	3	3	477	0.413948	0.747562	0.341953	0.375066	0.492157
4	3	3	573	0.40853	0.71324	0.310345	0.321804	0.510019
4	3	3	669	0.397397	0.818299	0.316347	0.262467	0.560955
4	3	3	765	0.426188	0.647438	0.335616	0.236733	0.602835
4	3	3	861	0.374309	0.541123	0.324425	0.168253	0.652017
4	3	3	957	0.406412	0.695622	0.33142	0.100522	0.741814
4	3	3	1053	0.396018	0.588838	0.324538	0.0109551	0.810487
4	3	3	1149	0.460095	0.765595	0.342007	-0.0448179	0.885709
4	3	3	1245	0.434036	0.817159	0.320139	-0.153846	0.977798
4	3	3	1341	0.41365	0.682521	0.31696	-0.265669	1.07439
4	3	3	1437	0.471225	0.810497	0.339294	-0.307343	1.1522
4	3	3	1533	0.420494	0.593341	0.327047	-0.350997	1.20043
4	3	3	1629	0.380893	0.782557	0.321218	-0.43378	1.2671
4	3	3	1725	0.440281	0.783062	0.372822	-0.45177	1.33596
4	3	3	1821	0.430711	0.597372	0.34723	-0.524191	1.37669
4	3	3	1917	0.460434	0.697042	0.352237	-0.560982	1.42677
4	3	3	2013	0.420285	0.804672	0.372058	-0.61618	1.47837
4	3	3	2109	0.389356	0.661809	0.375264	-0.670549	1.54575
4	3	3	2205	0.377702	0.824352	0.336139	-0.763823	1.59851
4	3	3	2301	0.485788	0.736668	0.348897	-0.819349	1.67298
4	3	3	2397	0.457057	0.800647	0.348638	-0.895761	1.75349
4	3	3	2493	0.51617	0.682439	0.364627	-0.984966	1.84895
4	3	3	2589	0.433041	0.616998	0.348778	-1.07636	1.93482
4	3	3	2685	0.476198	0.730678	0.36134	-1.12044	1.98066
4	3	3	2781	0.352316	0.809535	0.344845	-1.20676	2.04783
4	3	3	2877	0.349283	0.752587	0.342	-1.28249	2.1357
4	3	3	2973	0.463327	0.681824	0.374528	-1.35036	2.20928
4	3	3	3069	0.452918	0.641288	0.355567	-1.44557	2.29349
4	3	3	3165	0.388953	0.704997	0.340471	-1.50371	2.34652
4	3	3	3261	0.528032	0.729644	0.365021	-1.55473	2.41632
4	3	3	3357	0.375846	0.769515	0.339556	-1.64822	2.48219
4	3	3	3453	0.524127	0.769628	0.343718	-1.70548	2.53481
4	3	3	3549	0.40822	0.799978	0.291432	-1.79493	2.61923
4	3	3	3645	0.433311	0.584122	0.347	-1.87083	2.72763
4	3	3	3741	0.370741	0.756619	0.343655	-1.9718	2.82695
4	3	3	3837	0.412868	0.721358	0.400201	-2.04396	2.92833
4	3	3	3933	0.420949	0.829681	0.36818	-2.19353	3.0737
4	3	3	4029	0.450984	0.700917	0.362676	-2.29741	3.17834
4	3	3	4125	0.479193	0.702497	0.368394	-2.42824	3.303
4	3	3	4221	0.429789	0.767237	0.372589	-2.54971	3.40456
4	3	3	4317	0.413865	0.740815	0.355297	-2.67202	3.53594
4	3	3	4413	0.450183	0.724789	0.366447	-2.77955	3.63758
4	3	3	4509	0.388298	0.714045	0.364232	-2.84772	3.71924
4	3	3	4605	0.479407	0.727636	0.356889	-2.95655	3.81609
4	3	3	4701	0.463896	0.735489	0.36987	-3.03242	3.89314
4	3	3	4797	0.464086	0.671648	0.355393	-3.16481	4.01423
4	3	3	4893	0.51227	0.668082	0.328852	-3.25381	4.09145
4	3	3	4989	0.434264	0.711536	0.335092	-3.33082	4.17544
4	3	3	5085	0.44716	0.796679	0.343702	-3.4229	4.27391
4	3	3	5181	0.491342	0.732124	0.330412	-3.53143	4.38305
4	3	3	5277	0.471993	0.720234	0.361126	-3.59875	4.46587
4	3	3	5373	0.454519	0.763227	0.336472	-3.69522	4.55161
4	3	3	5469	0.422784	0.627035	0.345196	-3.75678	4.62385
4	3	3	5565	0.318779	0.589265	0.37667	-3.85282	4.72458
4	3	3	5661	0.447948	0.689031	0.378173	-3.94684	4.81796
4	3	3	5757	0.422679	0.745601	0.349287	-4.05573	4.92823
4	3	3	5853	0.468804	0.607752	0.354606	-4.14735	5.00648
4	3	3	5949	0.454724	0.718346	0.341581	-4.26713	5.12141
4	3	3	6045	0.478546	0.653226	0.341129	-4.36	5.20538
4	3	3	6141	0.437738	0.598681	0.374417	-4.43036	5.30672
4	3	3	6237	0.478843	0.773173	0.3752	-4.50337	5.37211
4	3	3	6333	0.487649	0.588531	0.380854	-4.55885	5.43775
4	3	3	6429	0.396591	0.709758	0.321603	-4.66412	5.50671
4	3	3	6525	0.384948	0.650408	0.35892	-4.74128	5.59432
4	3	3	6621	0.465832	0.662225	0.390369	-4.80128	5.67236
4	3	3	6717	0.41285	0.739528	0.323981	-4.9107	5.75552
4	3	3	6813	0.418581	0.723128	0.3666	-4.96568	5.82589
4	3	3	6909	0.464075	0.575361	0.356654	-5.0495	5.90504
4	3	3	7005	0.443514	0.762972	0.359351	-5.13435	5.99661
4	3	3	7101	0.413803	0.725562	0.330394	-5.23451	6.08342
4	3	3	7197	0.414902	0.707296	0.332981	-5.32047	6.17701
4	3	3	7293	0.473899	0.59316	0.350979	-5.42432	6.28006
4	3	3	7389	0.40074	0.593614	0.352386	-5.50567	6.35729
4	3	3	7485	0.373167	0.704782	0.316543	-5.61283	6.4362
4	3	3	7581	0.459526	0.804198	0.342092	-5.68553	6.53656
4	3	3	7677	0.488878	0.676578	0.329832	-5.77729	6.63159
4	3	3	7773	0.415898	0.73488	0.334003	-5.9008	6.7285
4	3	3	7869	0.405889	0.84909	0.329412	-5.96889	6.80209
4	3	3	7965	0.472965	0.762152	0.338611	-6.02997	6.86945
4	3	3	8061	0.420227	0.733294	0.343921	-6.15362	7.01252
4	3	3	8157	0.535801	0.660682	0.379381	-6.22541	7.11728
4	3	3	8253	0.382567	0.790818	0.300894	-6.33625	7.17422
4	3	3	8349	0.421478	0.678422	0.365699	-6.41208	7.27709
4	3	3	8445	0.39674	0.731683	0.358238	-6.50017	7.35699
4	3	3	8541	0.429312	0.707152	0.375453	-6.60057	7.46836
4	3	3	8637	0.413119	0.784812	0.378866	-6.66025	7.54673
4	3	3	8733	0.407959	0.753267	0.297947	-6.78436	7.6299
4	3	3	8829	0.517045	0.622376	0.34264	-6.86877	7.70517
4	3	3	8925	0.468744	0.783296	0.349018	-6.96636	7.82805
4	3	3	9021	0.41232	0.609482	0.339801	-7.05765	7.91267
4	3	3	9117	0.424998	0.772786	0.342993	-7.14183	7.99828
4	3	3	9213	0.44503	0.767096	0.33507	-7.26606	8.11359
4	3	3	9309	0.460026	0.784277	0.321775	-7.36263	8.19052
4	3	3	9405	0.392995	0.688238	0.337831	-7.4204	8.26557
4	3	3	9501	0.453468	0.721969	0.329506	-7.5321	8.36883
4	3	3	9597	0.405997	0.808449	0.357106	-7.63534	8.48994
4	3	3	9693	0.455042	0.679564	0.330968	-7.73212	8.57663
4	3	3	9789	0.40723	0.739972	0.361004	-7.77807	8.62806
4	3	3	9885	0.422461	0.753951	0.32532	-7.84614	8.6805
4	3	3	9981	0.378607	0.664868	0.322034	-7.87826	8.71259
4	3	3	93	0.452794	0.675877	0.466292	0.489488	0.493331
4	3	3	189	0.556216	0.584816	0.474078	0.480945	0.48968
4	3	3	285	0.611842	0.48213	0.452063	0.463692	0.491357
4	3	3	381	0.516515	0.566708	0.429683	0.448841	0.482937
4	3	3	477	0.50639	0.801597	0.404569	0.422632	0.488777
4	3	3	573	0.492881	0.652628	0.369927	0.387588	0.48741
4	3	3	669	0.406818	0.734095	0.345196	0.34725	0.496806
4	3	3	765	0.422327	0.773276	0.336644	0.302467	0.527168
4	3	3	861	0.414228	0.757061	0.320234	0.272629	0.549354
4	3	3	957	0.36152	0.648995	0.324038	0.242369	0.598536
4	3	3	1053	0.392901	0.721271	0.341387	0.203446	0.63079
4	3	3	1149	0.405458	0.565609	0.314196	0.15398	0.673615
4	3	3	1245	0.458248	0.706828	0.318989	0.0906069	0.739236
4	3	3	1341	0.46111	0.716458	0.352537	0.0338875	0.817582
4	3	3	1437	0.419231	0.725715	0.365316	-0.0378806	0.908622
4	3	3	1533	0.37742	0.788058	0.351365	-0.111971	0.971671
4	3	3	1629	0.418302	0.726823	0.335581	-0.171935	1.01958
4	3	3	1725	0.399508	0.757292	0.325092	-0.280691	1.11154
4	3	3	1821	0.35642	0.741639	0.309228	-0.381696	1.18745
4	3	3	1917	0.469499	0.650617	0.366649	-0.414154	1.27774
4	3	3	2013	0.373979	0.609383	0.358501	-0.508905	1.38656
4	3	3	2109	0.50426	0.65867	0.363971	-0.604095	1.46396
4	3	3	2205	0.425231	0.777575	0.326396	-0.673525	1.50558
4	3	3	2301	0.358647	0.863667	0.333504	-0.782405	1.6231
4	3	3	2397	0.511512	0.716513	0.333505	-0.89542	1.73162
4	3	3	2493	0.477191	0.636908	0.36187	-0.982901	1.84607
4	3	3	2589	0.447511	0.729499	0.354405	-1.08656	1.94286
4	3	3	2685	0.508947	0.759233	0.327254	-1.18262	2.03245
4	3	3	2781	0.44814	0.846819	0.296164	-1.31525	2.15937
4	3	3	2877	0.456859	0.702622	0.355701	-1.42114	2.29743
4	3	3	2973	0.423976	0.766356	0.34712	-1.5395	2.38658
4	3	3	3069	0.42273	0.698605	0.349263	-1.62989	2.49705
4	3	3	3165	0.513876	0.762437	0.359959	-1.72494	2.59177
4	3	3	3261	0.473279	0.727383	0.37262	-1.86116	2.73175
4	3	3	3357	0.460918	0.742937	0.34433	-1.97292	2.83532
4	3	3	3453	0.471049	0.82611	0.353202	-2.10034	2.94965
4	3	3	3549	0.463432	0.669597	0.37849	-2.19819	3.07225
4	3	3	3645	0.506225	0.606115	0.371204	-2.32581	3.17733
4	3	3	3741	0.473241	0.657548	0.347849	-2.39645	3.2607
4	3	3	3837	0.356	0.786442	0.330542	-2.52554	3.36116
4	3	3	3933	0.462528	0.864116	0.346423	-2.61526	3.47574
4	3	3	4029	0.367701	0.781508	0.319116	-2.73819	3.57718
4	3	3	4125	0.514767	0.798786	0.347318	-2.85117	3.69654
4	3	3	4221	0.440619	0.706592	0.341237	-2.91132	3.76111
4	3	3	4317	0.456239	0.7521	0.322451	-2.99269	3.82723
4	3	3	4413	0.40135	0.768652	0.319203	-3.08196	3.91519
4	3	3	4509	0.511804	0.68545	0.370894	-3.15398	4.01536
4	3	3	4605	0.388647	0.713325	0.354417	-3.22525	4.07556
4	3	3	4701	0.447923	0.66035	0.354573	-3.28932	4.15293
4	3	3	4797	0.50171	0.672511	0.347871	-3.35206	4.22464
4	3	3	4893	0.501592	0.72674	0.334025	-3.42609	4.27546
4	3	3	4989	0.4415	0.744173	0.384775	-3.46853	4.33178
4	3	3	5085	0.45793	0.566597	0.379459	-3.53323	4.42029
4	3	3	5181	0.407342	0.59481	0.345646	-3.6236	4.47607
4	3	3	5277	0.459186	0.707741	0.363733	-3.69141	4.5663
4	3	3	5373	0.400637	0.694411	0.34712	-3.76465	4.60406
4	3	3	5469	0.446246	0.740973	0.350922	-3.8329	4.6838
4	3	3	5565	0.431562	0.581458	0.346939	-3.89681	4.76214
4	3	3	5661	0.397422	0.74235	0.354508	-3.99356	4.84365
4	3	3	5757	0.429406	0.727124	0.323901	-4.09136	4.91866
4	3	3	5853	0.526851	0.738612	0.36206	-4.15421	5.01356
4	3	3	5949	0.466242	0.750037	0.363684	-4.24727	5.11795
4	3	3	6045	0.504665	0.682896	0.36644	-4.34907	5.2062
4	3	3	6141	0.505891	0.71313	0.370103	-4.44101	5.31211
4	3	3	6237	0.528232	0.745248	0.310995	-4.55572	5.3911
4	3	3	6333	0.525914	0.817317	0.381579	-4.62093	5.50674
4	3	3	6429	0.46044	0.685497	0.359616	-4.69195	5.56227
4	3	3	6525	0.417457	0.772181	0.300594	-4.83125	5.65
4	3	3	6621	0.441212	0.720997	0.329249	-4.90294	5.74801
4	3	3	6717	0.488585	0.716193	0.354526	-5.02127	5.85326
4	3	3	6813	0.40755	0.742115	0.340897	-5.08372	5.92617
4	3	3	6909	0.430046	0.812178	0.342063	-5.15196	5.99573
4	3	3	7005	0.438586	0.761624	0.339286	-5.2338	6.08736
4	3	3	7101	0.399525	0.78684	0.337931	-5.31774	6.16787
4	3	3	7197	0.343897	0.845558	0.334049	-5.42174	6.27212
4	3	3	7293	0.399378	0.666869	0.348052	-5.51508	6.36602
4	3	3	7389	0.524687	0.759392	0.335033	-5.63201	6.47549
4	3	3	7485	0.454111	0.688231	0.354921	-5.72506	6.58737
4	3	3	7581	0.452435	0.719305	0.297569	-5.84732	6.67644
4	3	3	7677	0.486371	0.623167	0.363346	-5.90908	6.76621
4	3	3	7773	0.449663	0.709159	0.337432	-5.98293	6.84768
4	3	3	7869	0.462276	0.60104	0.377448	-6.09449	6.97188
4	3	3	7965	0.454545	0.705582	0.346392	-6.21856	7.07907
4	3	3	8061	0.494606	0.631848	0.345251	-6.30734	7.15838
4	3	3	8157	0.394398	0.78596	0.323308	-6.4459	7.27407
4	3	3	8253	0.34032	0.825206	0.330835	-6.60033	7.42885
4	3	3	8349	0.399506	0.546559	0.344063	-6.75181	7.59204
4	3	3	8445	0.454304	0.619412	0.35768	-6.87421	7.7066
4	3	3	8541	0.478368	0.695286	0.349312	-6.96658	7.82695
4	3	3	8637	0.403337	0.667843	0.377662	-7.04344	7.91038
4	3	3	8733	0.386249	0.76631	0.337958	-7.14645	7.98884
4	3	3	8829	0.457248	0.805203	0.326133	-7.2308	8.06632
4	3	3	8925	0.378057	0.772335	0.305023	-7.30322	8.13394
4	3	3	9021	0.468288	0.815551	0.329307	-7.38483	8.21938
4	3	3	9117	0.416708	0.641376	0.322737	-7.45478	8.29487
4	3	3	9213	0.509006	0.60288	0.33556	-7.52324	8.35882
4	3	3	9309	0.386073	0.808229	0.318871	-7.60686	8.43975
4	3	3	9405	0.466388	0.764684	0.334005	-7.71087	8.55931
4	3	3	9501	0.406151	0.81234	0.375883	-7.79412	8.66912
4	3	3	9597	0.436941	0.747654	0.363346	-7.88635	8.7622
4	3	3	9693	0.535668	0.594003	0.373936	-7.97543	8.8476
4	3	3	9789	0.506621	0.657492	0.350587	-8.03903	8.88278
4	3	3	9885	0.451708	0.658015	0.363779	-8.12758	8.98519
4	3	3	9981	0.416943	0.5958	0.353003	-8.18231	9.03044
4	3	3	93	0.598734	0.576477	0.499734	0.487523	0.499767
4	3	3	189	0.491887	0.567448	0.471134	0.471468	0.497799
4	3	3	285	0.612499	0.683751	0.428646	0.447718	0.490537
4	3	3	381	0.509156	0.675701	0.403723	0.405012	0.495348
4	3	3	477	0.421831	0.681132	0.393291	0.392641	0.493824
4	3	3	573	0.433143	0.750415	0.351296	0.325313	0.526793
4	3	3	669	0.410034	0.717472	0.325854	0.277411	0.54837
4	3	3	765	0.401679	0.836799	0.287642	0.229375	0.577558
4	3	3	861	0.356531	0.796625	0.28716	0.177516	0.632839
4	3	3	957	0.38078	0.778585	0.323929	0.11005	0.701747
4	3	3	1053	0.439253	0.640734	0.337802	0.0106017	0.811976
4	3	3	1149	0.298122	0.786673	0.336117	-0.0576823	0.898907
4	3	3	1245	0.437832	0.899589	0.298345	-0.168807	0.976526
4	3	3	1341	0.397165	0.669319	0.339623	-0.216777	1.05695
4	3	3	1437	0.38132	0.604945	0.31071	-0.312946	1.1624
4	3	3	1533	0.373274	0.74889	0.324311	-0.394847	1.24454
4	3	3	1629	0.399204	0.714935	0.301769	-0.487727	1.32724
4	3	3	1725	0.428928	0.76673	0.375388	-0.537326	1.41453
4	3	3	1821	0.409324	0.743455	0.329388	-0.68063	1.52812
4	3	3	1917	0.491965	0.676411	0.335109	-0.76625	1.61043
4	3	3	2013	0.422406	0.822043	0.32302	-0.842227	1.6952
4	3	3	2109	0.402138	0.777679	0.344212	-0.890183	1.73901
4	3	3	2205	0.371746	0.715119	0.316728	-0.994556	1.82493
4	3	3	2301	0.529168	0.811829	0.34555	-1.05936	1.90421
4	3	3	2397	0.410556	0.729394	0.328057	-1.13402	1.96711
4	3	3	2493	0.418487	0.80383	0.308325	-1.2287	2.05082
4	3	3	2589	0.425823	0.703657	0.359858	-1.30335	2.17316
4	3	3	2685	0.380972	0.823681	0.340954	-1.39951	2.24144
4	3	3	2781	0.412717	0.751059	0.330943	-1.46535	2.31547
4	3	3	2877	0.462224	0.672097	0.36275	-1.53226	2.38302
4	3	3	2973	0.413862	0.670307	0.347599	-1.63851	2.48405
4	3	3	3069	0.432147	0.647078	0.376616	-1.71113	2.58267
4	3	3	3165	0.418102	0.799384	0.374026	-1.79789	2.66221
4	3	3	3261	0.474411	0.615682	0.364916	-1.88638	2.7686
4	3	3	3357	0.50007	0.685169	0.377696	-1.94227	2.83075
4	3	3	3453	0.455555	0.743677	0.396207	-2.05817	2.9277
4	3	3	3549	0.421846	0.624726	0.357256	-2.13942	3.00188
4	3	3	3645	0.457725	0.618236	0.354258	-2.21714	3.05298
4	3	3	3741	0.424722	0.777354	0.357918	-2.32079	3.18033
4	3	3	3837	0.478741	0.820941	0.330366	-2.41638	3.26886
4	3	3	3933	0.477902	0.763218	0.371515	-2.49227	3.3603
4	3	3	4029	0.429761	0.649025	0.348121	-2.58427	3.43645
4	3	3	4125	0.457427	0.834188	0.35664	-2.64071	3.51261
4	3	3	4221	0.426945	0.685766	0.343798	-2.70897	3.56094
4	3	3	4317	0.42389	0.780885	0.331461	-2.78966	3.62795
4	3	3	4413	0.442899	0.619449	0.369189	-2.84491	3.70506
4	3	3	4509	0.406342	0.647434	0.352607	-2.91988	3.76678
4	3	3	4605	0.383053	0.832902	0.305722	-3.01923	3.86524
4	3	3	4701	0.421025	0.775816	0.323227	-3.10882	3.94507
4	3	3	4797	0.440013	0.74893	0.382557	-3.15991	4.03913
4	3	3	4893	0.466566	0.700516	0.329242	-3.25554	4.09648
4	3	3	4989	0.390671	0.734284	0.344997	-3.30541	4.15964
4	3	3	5085	0.490735	0.769608	0.33452	-3.40075	4.24499
4	3	3	5181	0.405543	0.766731	0.345417	-3.48505	4.34203
4	3	3	5277	0.389698	0.745552	0.308816	-3.59138	4.40425
4	3	3	5373	0.385389	0.697563	0.322288	-3.70632	4.53698
4	3	3	5469	0.434846	0.68896	0.368756	-3.77921	4.64446
4	3	3	5565	0.475941	0.755104	0.34914	-3.88346	4.71711
4	3	3	5661	0.497463	0.623872	0.354888	-3.96802	4.81094
4	3	3	5757	0.532148	0.604867	0.355214	-4.05304	4.91273
4	3	3	5853	0.498284	0.676611	0.355673	-4.12033	4.99933
4	3	3	5949	0.57117	0.650702	0.383299	-4.21127	5.09807
4	3	3	6045	0.423377	0.733383	0.377349	-4.28138	5.16306
4	3	3	6141	0.516522	0.618514	0.369836	-4.38303	5.23827
4	3	3	6237	0.4434	0.656949	0.342872	-4.46546	5.32288
4	3	3	6333	0.389292	0.893553	0.352284	-4.53915	5.39639
4	3	3	6429	0.34167	0.773221	0.314462	-4.67473	5.49252
4	3	3	6525	0.39138	0.812871	0.295613	-4.78239	5.58367
4	3	3	6621	0.401488	0.80059	0.336713	-4.85076	5.70505
4	3	3	6717	0.449874	0.807935	0.340791	-4.93319	5.77766
4	3	3	6813	0.374507	0.774188	0.320296	-5.06325	5.89955
4	3	3	6909	0.353311	0.608574	0.345686	-5.1289	5.99485
4	3	3	7005	0.537158	0.757244	0.332466	-5.22105	6.06218
4	3	3	7101	0.41618	0.746608	0.353807	-5.31708	6.17728
4	3	3	7197	0.433351	0.823626	0.332497	-5.47607	6.31139
4	3	3	7293	0.453582	0.697263	0.320083	-5.59677	6.43577
4	3	3	7389	0.401164	0.633375	0.343054	-5.68606	6.53797
4	3	3	7485	0.379994	0.664437	0.346113	-5.78523	6.61578
4	3	3	7581	0.366873	0.707047	0.335526	-5.88291	6.73672
4	3	3	7677	0.453223	0.714867	0.338652	-5.9612	6.80225
4	3	3	7773	0.429573	0.692461	0.369476	-6.02461	6.8904
4	3	3	7869	0.429373	0.709566	0.334547	-6.12328	6.95765
4	3	3	7965	0.364244	0.740887	0.334523	-6.16158	7.00839
4	3	3	8061	0.376548	0.726906	0.300215	-6.25563	7.08169
4	3	3	8157	0.442123	0.751296	0.327167	-6.31826	7.13152
4	3	3	8253	0.358242	0.886642	0.283039	-6.38252	7.20835
4	3	3	8349	0.469805	0.833861	0.305497	-6.45801	7.27484
4	3	3	8445	0.446308	0.708867	0.312142	-6.52854	7.34661
4	3	3	8541	0.452828	0.691585	0.333505	-6.5902	7.44667
4	3	3	8637	0.382388	0.681646	0.3205	-6.69214	7.54609
4	3	3	8733	0.401032	0.7001	0.354417	-6.75944	7.62323
4	3	3	8829	0.425237	0.73509	0.34097	-6.85748	7.69926
4	3	3	8925	0.408735	0.702068	0.334011	-6.93141	7.78532
4	3	3	9021	0.445412	0.694302	0.346824	-7.05093	7.90027
4	3	3	9117	0.413019	0.727933	0.356746	-7.14027	7.989
4	3	3	9213	0.562493	0.679957	0.366597	-7.20012	8.07005
4	3	3	9309	0.443623	0.7293	0.361627	-7.28438	8.14419
4	3	3	9405	0.506819	0.639763	0.393443	-7.35258	8.23621
4	3	3	9501	0.463376	0.792491	0.377868	-7.38265	8.27377
4	3	3	9597	0.468167	0.698091	0.333517	-7.45243	8.29949
4	3	3	9693	0.478831	0.67069	0.363685	-7.48775	8.35909
4	3	3	9789	0.465174	0.72461	0.381668	-7.55285	8.41152
4	3	3	9885	0.396867	0.628918	0.371668	-7.63252	8.49725
4	3	3	9981	0.298464	0.670879	0.368104	-7.69343	8.56486
4	3	3	93	0.528974	0.633581	0.495211	0.493857	0.500888
4	3	3	189	0.60621	0.582723	0.474161	0.479333	0.494928
4	3	3	285	0.480862	0.634772	0.459794	0.46024	0.489032
4	3	3	381	0.518006	0.632451	0.419929	0.430606	0.493452
4	3	3	477	0.413526	0.685291	0.356451	0.375684	0.493906
4	3	3	573	0.46621	0.658107	0.335513	0.346366	0.503137
4	3	3	669	0.44967	0.624844	0.342039	0.299487	0.546473
4	3	3	765	0.356403	0.74385	0.289916	0.22662	0.567853
4	3	3	861	0.578852	0.686129	0.342132	0.213015	0.640697
4	3	3	957	0.388475	0.683633	0.337253	0.152708	0.675387
4	3	3	1053	0.392121	0.853998	0.319012	0.0938953	0.733217
4	3	3	1149	0.377572	0.69667	0.326962	0.00769231	0.816165
4	3	3	1245	0.41337	0.63232	0.348524	-0.0607692	0.903374
4	3	3	1341	0.475439	0.650347	0.350552	-0.16505	1.01593
4	3	3	1437	0.407356	0.751774	0.352371	-0.253199	1.1003
4	3	3	1533	0.454353	0.755704	0.339565	-0.343316	1.20649
4	3	3	1629	0.443199	0.716616	0.370564	-0.420246	1.28518
4	3	3	1725	0.519257	0.562367	0.372369	-0.482584	1.34782
4	3	3	1821	0.403689	0.643778	0.369407	-0.557619	1.42967
4	3	3	1917	0.392873	0.790489	0.349585	-0.676068	1.53757
4	3	3	2013	0.437262	0.838392	0.34838	-0.772013	1.63309
4	3	3	2109	0.43328	0.709762	0.336117	-0.851928	1.70649
4	3	3	2205	0.460621	0.667161	0.371749	-0.935852	1.80336
4	3	3	2301	0.400702	0.640937	0.364204	-1.02956	1.90164
4	3	3	2397	0.616978	0.643214	0.41532	-1.12083	2.0124
4	3	3	2493	0.435196	0.629909	0.365169	-1.21271	2.08976
4	3	3	2589	0.433087	0.647612	0.332461	-1.29058	2.15187
4	3	3	2685	0.53877	0.629931	0.378796	-1.3714	2.24983
4	3	3	2781	0.401795	0.670649	0.314472	-1.48859	2.31562
4	3	3	2877	0.454985	0.778945	0.328745	-1.57514	2.42453
4	3	3	2973	0.492945	0.669293	0.375268	-1.66858	2.54237
4	3	3	3069	0.49585	0.725037	0.354187	-1.74365	2.60425
4	3	3	3165	0.462795	0.690398	0.376737	-1.80406	2.68635
4	3	3	3261	0.361869	0.711485	0.340122	-1.87311	2.73512
4	3	3	3357	0.467041	0.651153	0.392025	-1.89881	2.79459
4	3	3	3453	0.435818	0.716462	0.370389	-1.99424	2.88032
4	3	3	3549	0.493738	0.735826	0.364046	-2.09178	2.96516
4	3	3	3645	0.483734	0.850762	0.376338	-2.1657	3.04179
4	3	3	3741	0.453461	0.707951	0.355668	-2.24957	3.11949
4	3	3	3837	0.430479	0.797397	0.345409	-2.36043	3.19214
4	3	3	3933	0.490061	0.845905	0.368942	-2.42084	3.29588
4	3	3	4029	0.459111	0.674062	0.363217	-2.51781	3.41012
4	3	3	4125	0.484795	0.786279	0.354725	-2.6028	3.47008
4	3	3	4221	0.489218	0.779924	0.318546	-2.68032	3.52476
4	3	3	4317	0.626613	0.719903	0.375532	-2.74895	3.61417
4	3	3	4413	0.431845	0.721494	0.353179	-2.83829	3.69725
4	3	3	4509	0.506173	0.654251	0.369309	-2.90106	3.76407
4	3	3	4605	0.456324	0.746652	0.373727	-2.94994	3.81769
4	3	3	4701	0.410978	0.663578	0.357256	-3.00863	3.87575
4	3	3	4797	0.449026	0.747931	0.365049	-3.09364	3.97506
4	3	3	4893	0.409766	0.732629	0.375667	-3.1702	4.04985
4	3	3	4989	0.42195	0.815334	0.341898	-3.29675	4.13631
4	3	3	5085	0.477393	0.809473	0.312929	-3.42779	4.26225
4	3	3	5181	0.461299	0.671132	0.356997	-3.52978	4.3822
4	3	3	5277	0.526619	0.692027	0.389683	-3.63841	4.51477
4	3	3	5373	0.463666	0.524872	0.351739	-3.72617	4.59141
4	3	3	5469	0.409582	0.726966	0.355465	-3.82529	4.67939
4	3	3	5565	0.4275	0.745022	0.376761	-3.88018	4.76742
4	3	3	5661	0.473265	0.649548	0.397403	-3.96835	4.86109
4	3	3	5757	0.457644	0.771051	0.355397	-4.0847	4.94485
4	3	3	5853	0.385944	0.793512	0.345196	-4.17809	5.03227
4	3	3	5949	0.435046	0.694231	0.340587	-4.28001	5.14534
4	3	3	6045	0.459318	0.764163	0.373525	-4.34454	5.22118
4	3	3	6141	0.398452	0.766467	0.341792	-4.45396	5.3246
4	3	3	6237	0.446528	0.662982	0.362348	-4.57229	5.43158
4	3	3	6333	0.442578	0.714898	0.372881	-4.6655	5.53773
4	3	3	6429	0.402684	0.698944	0.352178	-4.80269	5.66063
4	3	3	6525	0.482169	0.613534	0.342902	-4.91115	5.75054
4	3	3	6621	0.414939	0.665201	0.323004	-4.95678	5.8
4	3	3	6717	0.485388	0.722113	0.341537	-5.05932	5.9033
4	3	3	6813	0.487672	0.667502	0.379813	-5.13727	6.01721
4	3	3	6909	0.362456	0.786459	0.334048	-5.26496	6.11921
4	3	3	7005	0.472536	0.742777	0.340153	-5.37158	6.21301
4	3	3	7101	0.497388	0.715233	0.334551	-5.45404	6.30088
4	3	3	7197	0.456687	0.692983	0.326076	-5.55	6.38175
4	3	3	7293	0.38796	0.721995	0.341237	-5.65006	6.49851
4	3	3	7389	0.421875	0.842894	0.358551	-5.73922	6.58876
4	3	3	7485	0.469073	0.846517	0.333514	-5.84668	6.67063
4	3	3	7581	0.473325	0.778048	0.332462	-5.91811	6.76873
4	3	3	7677	0.474461	0.666365	0.371788	-5.97746	6.83814
4	3	3	7773	0.399052	0.681078	0.339184	-6.06124	6.9025
4	3	3	7869	0.52757	0.710313	0.344935	-6.14854	6.97897
4	3	3	7965	0.417548	0.72812	0.34697	-6.21603	7.0753
4	3	3	8061	0.358774	0.648058	0.319895	-6.32971	7.18231
4	3	3	8157	0.517493	0.72135	0.344573	-6.41042	7.25349
4	3	3	8253	0.443883	0.637583	0.337703	-6.51043	7.34842
4	3	3	8349	0.511775	0.818365	0.339202	-6.59031	7.42987
4	3	3	8445	0.459649	0.636114	0.379255	-6.69994	7.56783
4	3	3	8541	0.467413	0.692872	0.372651	-6.76325	7.65011
4	3	3	8637	0.478396	0.75244	0.361593	-6.8614	7.70992
4	3	3	8733	0.381609	0.80742	0.345608	-6.97655	7.82003
4	3	3	8829	0.497472	0.698815	0.361724	-7.07296	7.95014
4	3	3	8925	0.469157	0.773243	0.347893	-7.18943	8.04584
4	3	3	9021	0.41894	0.799323	0.3649	-7.28253	8.14546
4	3	3	9117	0.457165	0.764294	0.350025	-7.4211	8.25665
4	3	3	9213	0.450782	0.783071	0.338197	-7.53095	8.37588
4	3	3	9309	0.53294	0.597526	0.388559	-7.60963	8.47599
4	3	3	9405	0.435361	0.893493	0.385358	-7.68462	8.56397
4	3	3	9501	0.483211	0.681282	0.366755	-7.73991	8.62287
4	3	3	9597	0.522779	0.588431	0.392304	-7.80567	8.69522
4	3	3	9693	0.444848	0.708657	0.364948	-7.89657	8.76174
4	3	3	9789	0.510677	0.748324	0.348595	-7.97468	8.82777
4	3	3	9885	0.438824	0.712613	0.332486	-8.08581	8.90583
4	3	3	9981	0.365493	0.758459	0.313309	-8.1779	9.00164
4	3	3	93	0.54925	0.698138	0.492691	0.490728	0.493797
4	3	3	189	0.403536	0.55625	0.463939	0.474505	0.497329
4	3	3	285	0.488737	0.701707	0.443793	0.44359	0.491913
4	3	3	381	0.495885	0.597302	0.38628	0.40048	0.503319
4	3	3	477	0.437401	0.778457	0.342555	0.357254	0.502237
4	3	3	573	0.38251	0.642937	0.323681	0.304739	0.529513
4	3	3	669	0.451681	0.724195	0.333507	0.26049	0.587781
4	3	3	765	0.370648	0.697587	0.330295	0.187534	0.655449
4	3	3	861	0.348793	0.606132	0.363134	0.140398	0.718242
4	3	3	957	0.431195	0.836491	0.342697	0.0910579	0.787615
4	3	3	1053	0.425053	0.785523	0.329357	-0.0127309	0.857543
4	3	3	1149	0.400861	0.721722	0.377898	-0.0748938	0.946892
4	3	3	1245	0.578618	0.616732	0.351225	-0.168095	1.02617
4	3	3	1341	0.425914	0.806228	0.335726	-0.237174	1.07181
4	3	3	1437	0.495325	0.617769	0.378672	-0.316775	1.18344
4	3	3	1533	0.4993	0.709493	0.36257	-0.390035	1.26087
4	3	3	1629	0.565767	0.679615	0.352178	-0.43523	1.30075
4	3	3	1725	0.52561	0.547503	0.374475	-0.473704	1.36853
4	3	3	1821	0.430762	0.662792	0.367565	-0.516853	1.38846
4	3	3	1917	0.456774	0.761451	0.37159	-0.562701	1.44181
4	3	3	2013	0.374658	0.738288	0.339811	-0.609304	1.48346
4	3	3	2109	0.412273	0.666433	0.343088	-0.690064	1.56039
4	3	3	2205	0.433318	0.631536	0.336644	-0.750472	1.61755
4	3	3	2301	0.463906	0.653741	0.347577	-0.837368	1.6884
4	3	3	2397	0.425982	0.589806	0.396907	-0.91526	1.80726
4	3	3	2493	0.513582	0.745118	0.359119	-0.982469	1.86754
4	3	3	2589	0.471446	0.631967	0.379584	-1.06438	1.96005
4	3	3	2685	0.547109	0.632306	0.386983	-1.16131	2.05686
4	3	3	2781	0.438102	0.752722	0.37557	-1.29598	2.17441
4	3	3	2877	0.440488	0.745428	0.36053	-1.41021	2.2832
4	3	3	2973	0.494214	0.748085	0.329176	-1.51973	2.36306
4	3	3	3069	0.520507	0.621424	0.366388	-1.64459	2.49744
4	3	3	3165	0.481	0.646103	0.376025	-1.7361	2.61151
4	3	3	3261	0.474181	0.789835	0.323591	-1.84489	2.6955
4	3	3	3357	0.422716	0.745284	0.350754	-1.94254	2.79403
4	3	3	3453	0.414225	0.806084	0.324621	-2.02382	2.86825
4	3	3	3549	0.472239	0.745589	0.368798	-2.0815	2.96059
4	3	3	3645	0.521065	0.545265	0.357922	-2.14144	2.98445
4	3	3	3741	0.431357	0.638735	0.323741	-2.23468	3.06612
4	3	3	3837	0.408798	0.6195	0.346992	-2.29545	3.15158
4	3	3	3933	0.501233	0.622408	0.336583	-2.40829	3.25441
4	3	3	4029	0.489293	0.777618	0.377733	-2.47109	3.33846
4	3	3	4125	0.458574	0.708399	0.362051	-2.53666	3.39577
4	3	3	4221	0.411744	0.57134	0.327088	-2.59916	3.43121
4	3	3	4317	0.372311	0.822685	0.295124	-2.66991	3.49083
4	3	3	4413	0.488672	0.695708	0.350703	-2.73604	3.5841
4	3	3	4509	0.338374	0.675403	0.30658	-2.81295	3.62788
4	3	3	4605	0.416021	0.752013	0.324648	-2.87997	3.72656
4	3	3	4701	0.400023	0.830021	0.340511	-3.00043	3.8219
4	3	3	4797	0.410633	0.700262	0.327749	-3.1233	3.94744
4	3	3	4893	0.512547	0.757182	0.303542	-3.18305	4.00681
4	3	3	4989	0.366407	0.66972	0.3655	-3.22363	4.08775
4	3	3	5085	0.454224	0.782253	0.339157	-3.32917	4.17259
4	3	3	5181	0.397105	0.740919	0.340722	-3.42021	4.276
4	3	3	5277	0.414236	0.751015	0.31133	-3.54332	4.3645
4	3	3	5373	0.525529	0.75261	0.329369	-3.59733	4.45441
4	3	3	5469	0.399623	0.67518	0.349822	-3.69024	4.55071
4	3	3	5565	0.427345	0.809531	0.337096	-3.79315	4.6457
4	3	3	5661	0.491609	0.644626	0.343979	-3.88773	4.7464
4	3	3	5757	0.451043	0.821079	0.34734	-3.9885	4.8504
4	3	3	5853	0.434193	0.690749	0.349816	-4.13356	4.96922
4	3	3	5949	0.43047	0.687537	0.330362	-4.24067	5.07025
4	3	3	6045	0.37955	0.79926	0.345445	-4.33201	5.17186
4	3	3	6141	0.384735	0.847674	0.345026	-4.41985	5.26105
4	3	3	6237	0.415155	0.731099	0.340071	-4.52038	5.37031
4	3	3	6333	0.440307	0.715087	0.363965	-4.56212	5.43704
4	3	3	6429	0.43184	0.777505	0.346845	-4.66611	5.52127
4	3	3	6525	0.399262	0.592146	0.335533	-4.79576	5.62878
4	3	3	6621	0.442445	0.81013	0.342509	-4.86141	5.73974
4	3	3	6717	0.419452	0.772724	0.354384	-4.96687	5.82276
4	3	3	6813	0.525294	0.676793	0.367292	-5.04125	5.91004
4	3	3	6909	0.460579	0.743949	0.348523	-5.12566	5.98766
4	3	3	7005	0.465083	0.598815	0.362303	-5.20417	6.0736
4	3	3	7101	0.486439	0.749423	0.312634	-5.29853	6.12929
4	3	3	7197	0.397395	0.699548	0.353003	-5.38205	6.23696
4	3	3	7293	0.351108	0.788277	0.313402	-5.46902	6.29771
4	3	3	7389	0.509597	0.71195	0.376422	-5.53355	6.40195
4	3	3	7485	0.453525	0.751566	0.339175	-5.62003	6.45346
4	3	3	7581	0.372505	0.747326	0.295466	-5.71045	6.52074
4	3	3	7677	0.442672	0.666281	0.30983	-5.79504	6.61991
4	3	3	7773	0.48228	0.651787	0.357392	-5.87818	6.73188
4	3	3	7869	0.450155	0.707005	0.338322	-5.97086	6.81383
4	3	3	7965	0.424402	0.660924	0.315135	-6.08696	6.93381
4	3	3	8061	0.409363	0.716044	0.342769	-6.1823	7.0381
4	3	3	8157	0.488635	0.728102	0.354125	-6.25313	7.1227
4	3	3	8253	0.351346	0.729847	0.314635	-6.34289	7.18096
4	3	3	8349	0.402287	0.712209	0.342324	-6.42563	7.27971
4	3	3	8445	0.500592	0.775028	0.366132	-6.52512	7.38044
4	3	3	8541	0.448536	0.824165	0.324269	-6.64399	7.47081
4	3	3	8637	0.396063	0.749434	0.312981	-6.74513	7.59275
4	3	3	8733	0.451674	0.808253	0.339139	-6.83482	7.66237
4	3	3	8829	0.455805	0.648886	0.34375	-6.90892	7.75162
4	3	3	8925	0.450076	0.758561	0.298751	-7.00039	7.8203
4	3	3	9021	0.505031	0.759587	0.331978	-7.13823	7.95897
4	3	3	9117	0.433525	0.701046	0.340909	-7.22916	8.07023
4	3	3	9213	0.538002	0.659048	0.326844	-7.33179	8.18287
4	3	3	9309	0.476131	0.683701	0.338676	-7.46037	8.31228
4	3	3	9405	0.451311	0.681842	0.34264	-7.5708	8.41934
4	3	3	9501	0.428251	0.832625	0.342495	-7.66536	8.53509
4	3	3	9597	0.405798	0.692089	0.347622	-7.81394	8.64642
4	3	3	9693	0.404844	0.694863	0.322906	-7.94344	8.77307
4	3	3	9789	0.348056	0.706258	0.319194	-8.05765	8.89588
4	3	3	9885	0.482098	0.650754	0.376077	-8.12115	8.99321
4	3	3	9981	0.49807	0.684696	0.313278	-8.26032	9.08682
4	3	3	93	0.536317	0.506333	0.480492	0.498	0.501182
4	3	3	189	0.609289	0.449813	0.484564	0.490281	0.493527
4	3	3	285	0.54458	0.59408	0.442427	0.462575	0.47496
4	3	3	381	0.496164	0.606241	0.376269	0.428562	0.472714
4	3	3	477	0.419038	0.717986	0.374089	0.386655	0.475866
4	3	3	573	0.467603	0.610788	0.347274	0.364051	0.484726
4	3	3	669	0.356611	0.777291	0.311621	0.308815	0.512698
4	3	3	765	0.555868	0.758241	0.331449	0.255352	0.563598
4	3	3	861	0.37107	0.650767	0.342625	0.216687	0.619253
4	3	3	957	0.426753	0.724757	0.33299	0.159201	0.670074
4	3	3	1053	0.423369	0.636837	0.347479	0.126574	0.733576
4	3	3	1149	0.331063	0.704575	0.319576	0.0673878	0.766593
4	3	3	1245	0.471053	0.716058	0.348945	0.0379032	0.800439
4	3	3	1341	0.446963	0.690408	0.346174	-0.0218509	0.871246
4	3	3	1437	0.433422	0.770165	0.351149	-0.0819095	0.938893
4	3	3	1533	0.412496	0.760534	0.36382	-0.146315	1.00461
4	3	3	1629	0.453666	0.583198	0.345742	-0.255617	1.10509
4	3	3	1725	0.480017	0.681488	0.37016	-0.321816	1.19222
4	3	3	1821	0.467303	0.704772	0.336036	-0.409585	1.26353
4	3	3	1917	0.460434	0.664846	0.358325	-0.500877	1.36449
4	3	3	2013	0.48032	0.711369	0.339314	-0.621505	1.49364
4	3	3	2109	0.406226	0.708137	0.344517	-0.7679	1.61832
4	3	3	2205	0.45246	0.702499	0.341019	-0.908204	1.74849
4	3	3	2301	0.482275	0.735767	0.373632	-1.01144	1.88034
4	3	3	2397	0.450674	0.727357	0.370724	-1.13257	2.00348
4	3	3	2493	0.401784	0.710471	0.356675	-1.2319	2.09317
4	3	3	2589	0.427729	0.719862	0.346782	-1.34275	2.1941
4	3	3	2685	0.433921	0.640497	0.345784	-1.42142	2.27955
4	3	3	2781	0.488057	0.807333	0.332501	-1.49783	2.35197
4	3	3	2877	0.440038	0.754575	0.323636	-1.5873	2.43361
4	3	3	2973	0.479663	0.845999	0.371655	-1.67529	2.55067
4	3	3	3069	0.440442	0.855713	0.353466	-1.78679	2.65161
4	3	3	3165	0.362037	0.669372	0.332978	-1.8609	2.72517
4	3	3	3261	0.439349	0.77823	0.347013	-2.03063	2.88411
4	3	3	3357	0.373844	0.749992	0.359399	-2.14775	3.00067
4	3	3	3453	0.512802	0.746292	0.327535	-2.26957	3.10314
4	3	3	3549	0.446449	0.824905	0.346453	-2.35317	3.20919
4	3	3	3645	0.423867	0.744307	0.320461	-2.49154	3.30317
4	3	3	3741	0.365652	0.721087	0.33866	-2.57787	3.42642
4	3	3	3837	0.521027	0.727558	0.360125	-2.63901	3.49554
4	3	3	3933	0.454787	0.795947	0.339276	-2.70319	3.56187
4	3	3	4029	0.461675	0.687281	0.362944	-2.83066	3.68664
4	3	3	4125	0.500455	0.659976	0.317099	-2.94408	3.79454
4	3	3	4221	0.403074	0.76672	0.358591	-3.00191	3.87672
4	3	3	4317	0.440257	0.643284	0.389953	-3.08589	3.99107
4	3	3	4413	0.447115	0.715	0.334544	-3.20899	4.06145
4	3	3	4509	0.390394	0.716116	0.35005	-3.27748	4.15341
4	3	3	4605	0.388023	0.782599	0.338401	-3.39379	4.243
4	3	3	4701	0.433497	0.659066	0.339295	-3.4857	4.33479
4	3	3	4797	0.504859	0.760737	0.392692	-3.55304	4.44261
4	3	3	4893	0.420743	0.656574	0.358921	-3.64405	4.49547
4	3	3	4989	0.447053	0.641147	0.364324	-3.70714	4.59187
4	3	3	5085	0.516837	0.667296	0.357694	-3.78817	4.65995
4	3	3	5181	0.464298	0.724452	0.402346	-3.83938	4.72773
4	3	3	5277	0.383765	0.683655	0.369239	-3.91831	4.79545
4	3	3	5373	0.457691	0.740486	0.363195	-3.99188	4.86226
4	3	3	5469	0.471483	0.61923	0.395942	-4.09352	4.9819
4	3	3	5565	0.423764	0.702022	0.360956	-4.16868	5.02718
4	3	3	5661	0.416222	0.759003	0.352208	-4.2534	5.12019
4	3	3	5757	0.47926	0.721435	0.35539	-4.31527	5.18309
4	3	3	5853	0.541239	0.675123	0.380854	-4.39039	5.24706
4	3	3	5949	0.42788	0.694793	0.343655	-4.47932	5.32839
4	3	3	6045	0.393947	0.550274	0.367122	-4.60141	5.46754
4	3	3	6141	0.445019	0.674423	0.392635	-4.66175	5.55928
4	3	3	6237	0.408969	0.700511	0.380353	-4.776	5.65439
4	3	3	6333	0.550286	0.663149	0.380394	-4.87573	5.75346
4	3	3	6429	0.493672	0.682908	0.394581	-4.98604	5.85518
4	3	3	6525	0.389015	0.839665	0.370046	-5.05727	5.93922
4	3	3	6621	0.569812	0.727737	0.357434	-5.14155	6.01447
4	3	3	6717	0.456648	0.750568	0.366114	-5.21382	6.10706
4	3	3	6813	0.472908	0.616098	0.390269	-5.28452	6.17097
4	3	3	6909	0.536525	0.598526	0.419087	-5.34084	6.24813
4	3	3	7005	0.509114	0.589493	0.397584	-5.40089	6.29323
4	3	3	7101	0.445757	0.744352	0.39482	-5.46661	6.3608
4	3	3	7197	0.448885	0.683143	0.381072	-5.52483	6.41423
4	3	3	7293	0.502414	0.655642	0.405478	-5.61824	6.52121
4	3	3	7389	0.358547	0.684522	0.368611	-5.70006	6.57703
4	3	3	7485	0.488557	0.702299	0.369183	-5.77847	6.64563
4	3	3	7581	0.516404	0.761892	0.367115	-5.85419	6.72718
4	3	3	7677	0.442481	0.776702	0.354125	-5.91399	6.77433
4	3	3	7773	0.46583	0.664967	0.361593	-5.9963	6.85488
4	3	3	7869	0.439973	0.701601	0.368561	-6.08352	6.94051
4	3	3	7965	0.504052	0.681675	0.364997	-6.13194	7.00219
4	3	3	8061	0.422237	0.674466	0.339883	-6.20597	7.04718
4	3	3	8157	0.455869	0.787147	0.351242	-6.29333	7.16335
4	3	3	8253	0.432636	0.779701	0.335984	-6.36516	7.2095
4	3	3	8349	0.458268	0.690088	0.340196	-6.44038	7.28672
4	3	3	8445	0.431434	0.663138	0.317578	-6.53788	7.35427
4	3	3	8541	0.401774	0.499834	0.33613	-6.65028	7.48605
4	3	3	8637	0.414512	0.711323	0.354906	-6.75938	7.60354
4	3	3	8733	0.372272	0.657953	0.348961	-6.85178	7.7015
4	3	3	8829	0.422339	0.631484	0.371086	-6.95018	7.80815
4	3	3	8925	0.459246	0.701856	0.361464	-7.04647	7.91058
4	3	3	9021	0.374958	0.670468	0.335112	-7.16626	8.01328
4	3	3	9117	0.422888	0.724086	0.318475	-7.25668	8.09646
4	3	3	9213	0.449775	0.728161	0.347983	-7.36797	8.21585
4	3	3	9309	0.380705	0.82319	0.326874	-7.4588	8.29272
4	3	3	9405	0.376223	0.790123	0.327784	-7.52759	8.36619
4	3	3	9501	0.471814	0.720292	0.362552	-7.60889	8.47299
4	3	3	9597	0.458881	0.653126	0.36468	-7.71191	8.57311
4	3	3	9693	0.401969	0.712031	0.368981	-7.81543	8.68781
4	3	3	9789	0.426647	0.705672	0.34375	-7.93522	8.78318
4	3	3	9885	0.422503	0.79489	0.347961	-8.02137	8.88239
4	3	3	9981	0.388028	0.70381	0.346865	-8.1272	8.98575
5	3	1	93	0.555603	0.460235	0.502515	0.501057	0.49625
5	3	1	189	0.307431	0.53133	0.480557	0.509496	0.494652
5	3	1	285	0.463633	0.495528	0.494514	0.501886	0.489139
5	3	1	381	0.445158	0.495032	0.486946	0.50605	0.48738
5	3	1	477	0.47517	0.616464	0.483607	0.512626	0.479396
5	3	1	573	0.473936	0.560969	0.46942	0.519952	0.467342
5	3	1	669	0.535068	0.568042	0.463721	0.51735	0.462054
5	3	1	765	0.475519	0.474583	0.427548	0.511823	0.439112
5	3	1	861	0.41627	0.572282	0.43793	0.485947	0.435133
5	3	1	957	0.394818	0.526332	0.43292	0.495538	0.435153
5	3	1	1053	0.438261	0.619026	0.439822	0.47842	0.428958
5	3	1	1149	0.412984	0.53225	0.433569	0.472968	0.427757
5	3	1	1245	0.333136	0.614862	0.386266	0.475368	0.407012
5	3	1	1341	0.457665	0.502458	0.419591	0.492507	0.409103
5	3	1	1437	0.496726	0.573268	0.446117	0.493189	0.432041
5	3	1	1533	0.378162	0.566557	0.440725	0.475253	0.437308
5	3	1	1629	0.426156	0.51659	0.433203	0.47436	0.436635
5	3	1	1725	0.421655	0.505909	0.420734	0.491326	0.430444
5	3	1	1821	0.435836	0.456782	0.443328	0.479297	0.430189
5	3	1	1917	0.42717	0.634659	0.414367	0.456691	0.421287
5	3	1	2013	0.352087	0.481143	0.423682	0.476014	0.433435
5	3	1	2109	0.359611	0.565284	0.416302	0.465235	0.420546
5	3	1	2205	0.453072	0.524414	0.44245	0.472701	0.440917
5	3	1	2301	0.369939	0.434492	0.434195	0.496752	0.434203
5	3	1	2397	0.378569	0.544057	0.412855	0.502287	0.441907
5	3	1	2493	0.412491	0.417679	0.439168	0.472757	0.443836
5	3	1	2589	0.401792	0.485059	0.432696	0.490075	0.428369
5	3	1	2685	0.475887	0.537163	0.412877	0.510809	0.435523
5	3	1	2781	0.418657	0.548759	0.422664	0.502127	0.436547
5	3	1	2877	0.38029	0.57686	0.429591	0.463945	0.437486
5	3	1	2973	0.439695	0.596862	0.417565	0.478412	0.415556
5	3	1	3069	0.38533	0.49131	0.433775	0.446189	0.433685
5	3	1	3165	0.418904	0.465496	0.431864	0.440545	0.423793
5	3	1	3261	0.437399	0.48957	0.428849	0.461078	0.445391
5	3	1	3357	0.418206	0.491492	0.453426	0.450815	0.458228
5	3	1	3453	0.372411	0.625731	0.424741	0.42967	0.43765
5	3	1	3549	0.405077	0.561064	0.437968	0.446767	0.437414
5	3	1	3645	0.437269	0.619925	0.440738	0.455079	0.4375
5	3	1	3741	0.404591	0.553113	0.447296	0.444141	0.446502
5	3	1	3837	0.419653	0.54452	0.466323	0.474138	0.465488
5	3	1	3933	0.420763	0.482438	0.449802	0.472474	0.45121
5	3	1	4029	0.38679	0.551967	0.439702	0.48422	0.430213
5	3	1	4125	0.420023	0.493336	0.451233	0.477951	0.439869
5	3	1	4221	0.404438	0.635449	0.406452	0.446088	0.418828
5	3	1	4317	0.348858	0.568457	0.399526	0.489092	0.412845
5	3	1	4413	0.380391	0.50979	0.436328	0.4911	0.433324
5	3	1	4509	0.424137	0.4866	0.438694	0.491868	0.432021
5	3	1	4605	0.428859	0.478437	0.424146	0.498688	0.422216
5	3	1	4701	0.400492	0.445235	0.420619	0.499962	0.429209
5	3	1	4797	0.423375	0.539478	0.41622	0.5152	0.420069
5	3	1	4893	0.369366	0.515414	0.422742	0.515669	0.419263
5	3	1	4989	0.438246	0.61513	0.452055	0.539145	0.448873
5	3	1	5085	0.346361	0.445456	0.425376	0.542654	0.424285
5	3	1	5181	0.495355	0.616704	0.458809	0.558283	0.438547
5	3	1	5277	0.437411	0.484491	0.417587	0.560377	0.419444
5	3	1	5373	0.412687	0.557247	0.431365	0.552307	0.437599
5	3	1	5469	0.362076	0.561402	0.405925	0.530585	0.404915
5	3	1	5565	0.415642	0.622239	0.419821	0.5324	0.444127
5	3	1	5661	0.406327	0.661631	0.410637	0.584143	0.44162
5	3	1	5757	0.465915	0.506912	0.43564	0.569116	0.430502
5	3	1	5853	0.386872	0.470086	0.466641	0.540468	0.45112
5	3	1	5949	0.434485	0.480853	0.428	0.556614	0.438295
5	3	1	6045	0.408232	0.498006	0.431595	0.576102	0.444065
5	3	1	6141	0.405498	0.605919	0.450773	0.572692	0.429945
5	3	1	6237	0.345538	0.653228	0.408829	0.550902	0.419681
5	3	1	6333	0.370042	0.626908	0.416799	0.605476	0.439485
5	3	1	6429	0.421288	0.520598	0.436449	0.603869	0.438561
5	3	1	6525	0.420049	0.471528	0.452458	0.577228	0.445793
5	3	1	6621	0.457077	0.551526	0.45674	0.581496	0.454844
5	3	1	6717	0.416486	0.714596	0.426336	0.544105	0.425429
5	3	1	6813	0.532749	0.596098	0.411107	0.572561	0.41388
5	3	1	6909	0.367176	0.463235	0.410837	0.558389	0.408352
5	3	1	7005	0.481627	0.669821	0.406238	0.518577	0.411901
5	3	1	7101	0.408633	0.474651	0.45041	0.490716	0.438464
5	3	1	7197	0.373707	0.697734	0.447937	0.50125	0.431361
5	3	1	7293	0.401636	0.537182	0.399537	0.496484	0.420111
5	3	1	7389	0.411372	0.625507	0.428231	0.482689	0.431077
5	3	1	7485	0.427149	0.562625	0.4376	0.505047	0.443516
5	3	1	7581	0.447362	0.564078	0.450755	0.478499	0.441406
5	3	1	7677	0.399122	0.581672	0.435515	0.4886	0.433596
5	3	1	7773	0.451605	0.496482	0.43391	0.50143	0.434749
5	3	1	7869	0.463382	0.634598	0.429195	0.51161	0.425236
5	3	1	7965	0.465196	0.537512	0.422187	0.506599	0.422299
5	3	1	8061	0.428103	0.505349	0.41242	0.50336	0.418038
5	3	1	8157	0.436147	0.450545	0.447507	0.53281	0.446652
5	3	1	8253	0.441774	0.592173	0.432613	0.540399	0.427685
5	3	1	8349	0.435202	0.532689	0.429485	0.554257	0.431593
5	3	1	8445	0.440204	0.493669	0.443471	0.543627	0.441225
5	3	1	8541	0.410373	0.601162	0.428233	0.563792	0.43041
5	3	1	8637	0.321839	0.684586	0.410514	0.561958	0.421281
5	3	1	8733	0.370556	0.560022	0.386749	0.550839	0.410206
5	3	1	8829	0.477324	0.478451	0.411718	0.546601	0.426428
5	3	1	8925	0.361764	0.575701	0.437476	0.557552	0.449972
5	3	1	9021	0.505935	0.613685	0.414869	0.570652	0.421297
5	3	1	9117	0.431729	0.585782	0.427173	0.547054	0.418143
5	3	1	9213	0.42135	0.601388	0.43534	0.539249	0.430709
5	3	1	9309	0.346648	0.571749	0.435663	0.543584	0.422738
5	3	1	9405	0.398827	0.519884	0.436827	0.56314	0.436598
5	3	1	9501	0.365968	0.555262	0.429653	0.555464	0.425945
5	3	1	9597	0.40772	0.589048	0.412157	0.560206	0.432211
5	3	1	9693	0.405588	0.54913	0.419497	0.538871	0.430353
5	3	1	9789	0.482879	0.508751	0.416601	0.504788	0.431788
5	3	1	9885	0.451768	0.559041	0.435521	0.473293	0.440361
5	3	1	9981	0.444933	0.577514	0.4238	0.438984	0.429162
4	3	3	93	0.603106	0.55676	0.510022	0.500244	0.496229
4	3	3	189	0.588796	0.59837	0.486863	0.492245	0.490293
4	3	3	285	0.511937	0.581388	0.437597	0.465663	0.48361
4	3	3	381	0.464403	0.672139	0.414248	0.438144	0.473927
4	3	3	477	0.484806	0.744877	0.392206	0.416978	0.466644
4	3	3	573	0.505159	0.53949	0.366968	0.390467	0.492795
4	3	3	669	0.445942	0.701769	0.352068	0.336911	0.51843
4	3	3	765	0.448781	0.687011	0.336697	0.268875	0.577766
4	3	3	861	0.45083	0.726005	0.306806	0.196799	0.614035
4	3	3	957	0.470188	0.795089	0.352507	0.14608	0.691643
4	3	3	1053	0.444856	0.788612	0.333505	0.115733	0.724314
4	3	3	1149	0.365322	0.630405	0.362213	0.0734302	0.775948
4	3	3	1245	0.483076	0.692394	0.340314	-0.0060625	0.838838
4	3	3	1341	0.379888	0.700721	0.328327	-0.056469	0.891579
4	3	3	1437	0.48864	0.728626	0.33923	-0.149795	0.985714
4	3	3	1533	0.404551	0.747476	0.340336	-0.209758	1.05671
4	3	3	1629	0.492343	0.774873	0.358402	-0.274224	1.13131
4	3	3	1725	0.409309	0.704012	0.353498	-0.35686	1.19024
4	3	3	1821	0.36415	0.611656	0.344722	-0.431995	1.27457
4	3	3	1917	0.44202	0.673835	0.326427	-0.525533	1.37329
4	3	3	2013	0.525973	0.638832	0.377084	-0.621585	1.49484
4	3	3	2109	0.421673	0.677222	0.381154	-0.711506	1.58809
4	3	3	2205	0.459795	0.6703	0.382872	-0.810529	1.6732
4	3	3	2301	0.480508	0.687636	0.371515	-0.904702	1.76021
4	3	3	2397	0.402409	0.789903	0.328967	-1.00507	1.8637
4	3	3	2493	0.512571	0.699415	0.352178	-1.14179	1.99842
4	3	3	2589	0.358699	0.631241	0.324987	-1.26046	2.09214
4	3	3	2685	0.506777	0.768225	0.325013	-1.34399	2.17249
4	3	3	2781	0.441549	0.869447	0.334549	-1.40851	2.24142
4	3	3	2877	0.413796	0.637501	0.345915	-1.48696	2.32862
4	3	3	2973	0.457127	0.751694	0.329753	-1.53247	2.39002
4	3	3	3069	0.391683	0.746962	0.3263	-1.61025	2.455
4	3	3	3165	0.407061	0.663044	0.334529	-1.69396	2.53152
4	3	3	3261	0.478157	0.792019	0.370444	-1.73511	2.61036
4	3	3	3357	0.458826	0.757955	0.335526	-1.8216	2.66451
4	3	3	3453	0.507358	0.624554	0.362078	-1.88227	2.75335
4	3	3	3549	0.419407	0.711624	0.340814	-1.94143	2.78759
4	3	3	3645	0.4643	0.6885	0.328441	-2.00878	2.85535
4	3	3	3741	0.380088	0.707783	0.36525	-2.07725	2.95421
4	3	3	3837	0.427588	0.590674	0.372346	-2.164	3.0342
4	3	3	3933	0.396262	0.696633	0.347272	-2.2461	3.12384
4	3	3	4029	0.455063	0.693017	0.309882	-2.35466	3.18463
4	3	3	4125	0.476917	0.686103	0.334033	-2.434	3.27715
4	3	3	4221	0.414973	0.803028	0.339095	-2.50777	3.36158
4	3	3	4317	0.441154	0.734049	0.364675	-2.59088	3.44139
4	3	3	4413	0.420599	0.611234	0.315763	-2.69296	3.51594
4	3	3	4509	0.384704	0.743967	0.335115	-2.79217	3.62587
4	3	3	4605	0.378757	0.731723	0.33243	-2.89663	3.75227
4	3	3	4701	0.406807	0.68908	0.335574	-3.00848	3.83769
4	3	3	4797	0.448207	0.784562	0.328256	-3.10176	3.95214
4	3	3	4893	0.439613	0.668097	0.356618	-3.20614	4.0357
4	3	3	4989	0.346485	0.680936	0.331481	-3.3034	4.13534
4	3	3	5085	0.373784	0.676299	0.334574	-3.3933	4.24802
4	3	3	5181	0.374067	0.845522	0.32377	-3.48644	4.33431
4	3	3	5277	0.388818	0.741284	0.357216	-3.56451	4.43288
4	3	3	5373	0.460917	0.775111	0.311839	-3.65263	4.49987
4	3	3	5469	0.49839	0.720558	0.361702	-3.74406	4.59499
4	3	3	5565	0.435171	0.633894	0.341966	-3.80063	4.65482
4	3	3	5661	0.414995	0.67567	0.350976	-3.88522	4.74032
4	3	3	5757	0.427698	0.658161	0.35533	-3.92612	4.79493
4	3	3	5853	0.455707	0.596015	0.40021	-3.95557	4.8565
4	3	3	5949	0.475873	0.67894	0.351567	-4.04448	4.90805
4	3	3	6045	0.481693	0.73686	0.344792	-4.1248	4.97911
4	3	3	6141	0.447448	0.675857	0.339371	-4.19395	5.05263
4	3	3	6237	0.458151	0.649863	0.369565	-4.27242	5.16554
4	3	3	6333	0.445598	0.725543	0.361627	-4.36197	5.2429
4	3	3	6429	0.453872	0.743003	0.385548	-4.4512	5.3319
4	3	3	6525	0.3983	0.782848	0.361735	-4.51087	5.38842
4	3	3	6621	0.469947	0.773971	0.363774	-4.62366	5.50041
4	3	3	6717	0.436816	0.656874	0.351121	-4.69872	5.5714
4	3	3	6813	0.389299	0.714274	0.368117	-4.79277	5.6521
4	3	3	6909	0.522935	0.674798	0.366954	-4.87268	5.73787
4	3	3	7005	0.445611	0.677873	0.375959	-4.91853	5.8087
4	3	3	7101	0.425239	0.588434	0.343259	-4.9719	5.81857
4	3	3	7197	0.407563	0.639856	0.354925	-5.04069	5.89883
4	3	3	7293	0.500334	0.751021	0.35601	-5.12673	5.98953
4	3	3	7389	0.448705	0.761462	0.368108	-5.18399	6.05775
4	3	3	7485	0.425877	0.800603	0.3405	-5.27582	6.13052
4	3	3	7581	0.416549	0.792782	0.310046	-5.38581	6.2144
4	3	3	7677	0.412709	0.744166	0.370223	-5.46414	6.34229
4	3	3	7773	0.51733	0.724145	0.381403	-5.54084	6.40721
4	3	3	7869	0.376023	0.694486	0.33551	-5.61401	6.46234
4	3	3	7965	0.429759	0.708753	0.33883	-5.67306	6.52401
4	3	3	8061	0.452214	0.638673	0.354124	-5.77343	6.62454
4	3	3	8157	0.454577	0.664144	0.337766	-5.88092	6.72723
4	3	3	8253	0.489413	0.782513	0.359359	-5.93694	6.7981
4	3	3	8349	0.393775	0.587228	0.346339	-6.05781	6.89576
4	3	3	8445	0.447327	0.601514	0.319149	-6.14435	6.9792
4	3	3	8541	0.42431	0.807525	0.327713	-6.18798	7.04205
4	3	3	8637	0.473657	0.701365	0.35409	-6.29018	7.14776
4	3	3	8733	0.410142	0.725456	0.317277	-6.39608	7.21916
4	3	3	8829	0.479514	0.739433	0.342352	-6.47809	7.3379
4	3	3	8925	0.425566	0.709752	0.33043	-6.58572	7.43659
4	3	3	9021	0.483397	0.671096	0.311988	-6.71417	7.55574
4	3	3	9117	0.495127	0.65717	0.348708	-6.76911	7.62422
4	3	3	9213	0.440991	0.68176	0.325301	-6.87667	7.72163
4	3	3	9309	0.395308	0.667299	0.356632	-6.99387	7.84901
4	3	3	9405	0.417268	0.638979	0.354906	-7.08362	7.94545
4	3	3	9501	0.36142	0.687914	0.311203	-7.18458	8.02897
4	3	3	9597	0.479542	0.739224	0.353002	-7.27747	8.1453
4	3	3	9693	0.439993	0.691245	0.31696	-7.43678	8.27993
4	3	3	9789	0.450563	0.742512	0.355838	-7.55178	8.40316
4	3	3	9885	0.37713	0.756557	0.357036	-7.68362	8.53255
4	3	3	9981	0.455441	0.701997	0.345887	-7.77988	8.62359
4	3	3	93	0.654322	0.547015	0.485396	0.497945	0.497634
4	3	3	189	0.604182	0.687445	0.462592	0.47996	0.486111
4	3	3	285	0.631833	0.538747	0.47185	0.474798	0.481096
4	3	3	381	0.467512	0.684434	0.407219	0.449015	0.46073
4	3	3	477	0.439514	0.730156	0.405277	0.416703	0.457847
4	3	3	573	0.424436	0.747348	0.342324	0.374474	0.480782
4	3	3	669	0.553211	0.63	0.32766	0.333549	0.50403
4	3	3	765	0.489217	0.583567	0.356522	0.299607	0.553719
4	3	3	861	0.432453	0.712334	0.323529	0.266292	0.557654
4	3	3	957	0.416205	0.709582	0.316837	0.232803	0.590428
4	3	3	1053	0.490152	0.662539	0.35852	0.203803	0.670857
4	3	3	1149	0.458046	0.771467	0.37753	0.140778	0.737948
4	3	3	1245	0.57084	0.579224	0.362258	0.0900123	0.775922
4	3	3	1341	0.424862	0.674019	0.375563	0.0462801	0.832872
4	3	3	1437	0.48885	0.694251	0.372383	-0.00772921	0.866452
4	3	3	1533	0.413916	0.660309	0.344828	-0.0578947	0.907325
4	3	3	1629	0.3355	0.772963	0.307889	-0.134734	0.938333
4	3	3	1725	0.48765	0.658413	0.328057	-0.209384	1.0313
4	3	3	1821	0.403544	0.733351	0.328478	-0.251128	1.09107
4	3	3	1917	0.393744	0.675795	0.351693	-0.2944	1.15238
4	3	3	2013	0.396754	0.679642	0.349851	-0.345284	1.20267
4	3	3	2109	0.435161	0.76116	0.319916	-0.42536	1.25069
4	3	3	2205	0.43704	0.820052	0.345666	-0.471455	1.34025
4	3	3	2301	0.415426	0.679935	0.355941	-0.574822	1.42284
4	3	3	2397	0.447176	0.711101	0.369054	-0.639254	1.50091
4	3	3	2493	0.422481	0.728461	0.357397	-0.693692	1.54435
4	3	3	2589	0.480865	0.798819	0.328831	-0.798138	1.62904
4	3	3	2685	0.459238	0.737259	0.32326	-0.842991	1.67475
4	3	3	2781	0.477855	0.776232	0.334004	-0.894588	1.74928
4	3	3	2877	0.358822	0.91328	0.327429	-0.957125	1.77932
4	3	3	2973	0.423938	0.705817	0.325494	-1.00358	1.83731
4	3	3	3069	0.411324	0.670057	0.340347	-1.05522	1.90363
4	3	3	3165	0.34607	0.734225	0.283669	-1.11938	1.9387
4	3	3	3261	0.368877	0.639033	0.3335	-1.16944	2.0131
4	3	3	3357	0.446717	0.725979	0.354672	-1.24312	2.08953
4	3	3	3453	0.495394	0.763544	0.381218	-1.31207	2.19949
4	3	3	3549	0.421575	0.830858	0.352161	-1.38301	2.24609
4	3	3	3645	0.410488	0.542229	0.334561	-1.51433	2.35337
4	3	3	3741	0.426011	0.768647	0.322375	-1.57246	2.4123
4	3	3	3837	0.499964	0.655651	0.379221	-1.64994	2.51146
4	3	3	3933	0.408901	0.802782	0.33452	-1.74048	2.58594
4	3	3	4029	0.444721	0.784408	0.338941	-1.8441	2.69881
4	3	3	4125	0.404964	0.659534	0.330859	-1.94475	2.78712
4	3	3	4221	0.407987	0.726489	0.322095	-2.02062	2.86845
4	3	3	4317	0.407877	0.71235	0.339831	-2.056	2.89917
4	3	3	4413	0.419326	0.735949	0.332459	-2.11767	2.95967
4	3	3	4509	0.49091	0.655554	0.373298	-2.19671	3.04431
4	3	3	4605	0.496122	0.659047	0.35904	-2.24538	3.10439
4	3	3	4701	0.465128	0.714746	0.308122	-2.31969	3.15591
4	3	3	4797	0.35479	0.755265	0.327877	-2.3828	3.22135
4	3	3	4893	0.559657	0.711489	0.318511	-2.46029	3.28918
4	3	3	4989	0.467628	0.731952	0.344863	-2.5438	3.37764
4	3	3	5085	0.462741	0.598425	0.343116	-2.60605	3.4534
4	3	3	5181	0.457521	0.714356	0.334563	-2.66655	3.51686
4	3	3	5277	0.368878	0.610177	0.338619	-2.72907	3.59107
4	3	3	5373	0.364322	0.749186	0.325	-2.84074	3.66519
4	3	3	5469	0.417707	0.695713	0.306325	-2.92604	3.75332
4	3	3	5565	0.401187	0.717436	0.350895	-2.98461	3.83128
4	3	3	5661	0.515496	0.780206	0.36594	-3.07311	3.93456
4	3	3	5757	0.367888	0.712516	0.313767	-3.20087	4.03019
4	3	3	5853	0.446306	0.789401	0.329944	-3.26721	4.09798
4	3	3	5949	0.409729	0.738913	0.330295	-3.35084	4.20071
4	3	3	6045	0.431332	0.734454	0.330943	-3.44719	4.29422
4	3	3	6141	0.464227	0.684861	0.338159	-3.52934	4.37786
4	3	3	6237	0.428517	0.74855	0.35353	-3.58632	4.44691
4	3	3	6333	0.479124	0.591711	0.33458	-3.66997	4.52059
4	3	3	6429	0.384292	0.635868	0.35	-3.76831	4.61505
4	3	3	6525	0.549107	0.57062	0.358324	-3.86044	4.71605
4	3	3	6621	0.413998	0.811097	0.348356	-3.96694	4.82604
4	3	3	6717	0.452566	0.681159	0.364724	-4.02948	4.88867
4	3	3	6813	0.401915	0.717355	0.397319	-4.06517	4.9586
4	3	3	6909	0.477179	0.776447	0.401408	-4.12458	5.03641
4	3	3	7005	0.359567	0.673875	0.350027	-4.22621	5.0978
4	3	3	7101	0.50214	0.723697	0.35456	-4.33476	5.18778
4	3	3	7197	0.43965	0.70123	0.386846	-4.41786	5.30384
4	3	3	7293	0.374625	0.804234	0.344303	-4.50612	5.3676
4	3	3	7389	0.447473	0.728045	0.361254	-4.61099	5.4691
4	3	3	7485	0.388777	0.805793	0.322435	-4.72339	5.57472
4	3	3	7581	0.4889	0.7951	0.362237	-4.8434	5.68376
4	3	3	7677	0.441351	0.791753	0.353002	-4.93648	5.80641
4	3	3	7773	0.446653	0.691795	0.375063	-5.02586	5.90333
4	3	3	7869	0.429449	0.800996	0.328921	-5.11742	5.98429
4	3	3	7965	0.438655	0.632216	0.367647	-5.23094	6.07969
4	3	3	8061	0.456881	0.779846	0.345119	-5.33329	6.20018
4	3	3	8157	0.450547	0.658266	0.368958	-5.43654	6.29425
4	3	3	8253	0.504883	0.675782	0.359686	-5.54205	6.3985
4	3	3	8349	0.391968	0.744182	0.336061	-5.66275	6.50604
4	3	3	8445	0.43875	0.715489	0.347318	-5.74013	6.59248
4	3	3	8541	0.424747	0.714457	0.35141	-5.84539	6.68724
4	3	3	8637	0.416414	0.639835	0.353996	-5.92658	6.76994
4	3	3	8733	0.385653	0.691136	0.338619	-6.0343	6.87615
4	3	3	8829	0.422017	0.76123	0.331058	-6.13447	6.96836
4	3	3	8925	0.424399	0.740781	0.366755	-6.19697	7.05785
4	3	3	9021	0.401812	0.705121	0.342268	-6.31613	7.15828
4	3	3	9117	0.432754	0.621145	0.336184	-6.37193	7.22915
4	3	3	9213	0.471676	0.709546	0.339603	-6.45206	7.3014
4	3	3	9309	0.413651	0.752326	0.31738	-6.55524	7.38082
4	3	3	9405	0.403162	0.670612	0.320337	-6.61111	7.47199
4	3	3	9501	0.475245	0.670913	0.340756	-6.69664	7.56801
4	3	3	9597	0.576046	0.577645	0.351	-6.80534	7.65359
4	3	3	9693	0.426464	0.693447	0.359539	-6.89522	7.74308
4	3	3	9789	0.528132	0.659395	0.357397	-6.96393	7.83852
4	3	3	9885	0.412645	0.775735	0.298936	-7.10636	7.93589
4	3	3	9981	0.455091	0.702317	0.366544	-7.19476	8.05415
4	3	3	93	0.49429	0.731904	0.480022	0.486933	0.49884
4	3	3	189	0.532655	0.506118	0.468368	0.467786	0.489051
4	3	3	285	0.525656	0.566297	0.42356	0.441167	0.503072
4	3	3	381	0.462876	0.75684	0.404245	0.383982	0.51674
4	3	3	477	0.42076	0.754676	0.341885	0.33624	0.515545
4	3	3	573	0.415555	0.610785	0.326087	0.259874	0.563443
4	3	3	669	0.390412	0.705559	0.321845	0.196676	0.631103
4	3	3	765	0.375663	0.649723	0.351518	0.151467	0.705027
4	3	3	861	0.486623	0.742849	0.358262	0.0724138	0.786966
4	3	3	957	0.438988	0.647816	0.335668	-0.0260899	0.862554
4	3	3	1053	0.394288	0.72585	0.333511	-0.105759	0.935506
4	3	3	1149	0.468671	0.607925	0.332434	-0.200516	1.05046
4	3	3	1245	0.42036	0.685606	0.361647	-0.256022	1.13153
4	3	3	1341	0.463966	0.764012	0.35778	-0.345368	1.1976
4	3	3	1437	0.36345	0.700565	0.342784	-0.41487	1.26606
4	3	3	1533	0.397458	0.726489	0.335132	-0.50767	1.36134
4	3	3	1629	0.430005	0.709592	0.328434	-0.618733	1.45496
4	3	3	1725	0.380832	0.715372	0.339852	-0.702877	1.56345
4	3	3	1821	0.366116	0.790203	0.346193	-0.756857	1.62012
4	3	3	1917	0.488701	0.634606	0.364214	-0.812657	1.67902
4	3	3	2013	0.47661	0.689874	0.367238	-0.896987	1.7476
4	3	3	2109	0.362614	0.807009	0.343784	-0.952831	1.81199
4	3	3	2205	0.434723	0.719169	0.338424	-1.04454	1.88699
4	3	3	2301	0.346014	0.80473	0.310771	-1.09194	1.9308
4	3	3	2397	0.455562	0.75481	0.326891	-1.17587	2.02579
4	3	3	2493	0.373225	0.704822	0.360178	-1.23294	2.10485
4	3	3	2589	0.470591	0.754388	0.335465	-1.3641	2.21909
4	3	3	2685	0.535585	0.624964	0.392979	-1.47422	2.34313
4	3	3	2781	0.488952	0.644846	0.362626	-1.55988	2.42039
4	3	3	2877	0.471394	0.650654	0.380406	-1.66802	2.53271
4	3	3	2973	0.411624	0.760437	0.335068	-1.76969	2.61233
4	3	3	3069	0.365511	0.739368	0.316489	-1.86385	2.69871
4	3	3	3165	0.362329	0.785498	0.350611	-1.94116	2.78686
4	3	3	3261	0.477827	0.745904	0.357508	-2.00335	2.86411
4	3	3	3357	0.396804	0.72524	0.361679	-2.13268	3.01357
4	3	3	3453	0.516775	0.695846	0.349847	-2.23331	3.0924
4	3	3	3549	0.417028	0.732745	0.359672	-2.32668	3.1853
4	3	3	3645	0.451915	0.632389	0.348121	-2.40167	3.25361
4	3	3	3741	0.431415	0.71264	0.343455	-2.49313	3.33111
4	3	3	3837	0.465642	0.741606	0.373865	-2.57726	3.44411
4	3	3	3933	0.461888	0.667684	0.383942	-2.66583	3.55579
4	3	3	4029	0.358846	0.78037	0.30567	-2.75251	3.5891
4	3	3	4125	0.433359	0.683259	0.354855	-2.86235	3.72673
4	3	3	4221	0.517027	0.746423	0.393955	-2.95988	3.86243
4	3	3	4317	0.530923	0.728432	0.401985	-3.06374	3.95922
4	3	3	4413	0.475129	0.794447	0.355567	-3.16726	4.06087
4	3	3	4509	0.496513	0.755555	0.369757	-3.29356	4.16796
4	3	3	4605	0.392245	0.676479	0.344591	-3.43231	4.29316
4	3	3	4701	0.439125	0.64785	0.339095	-3.597	4.43165
4	3	3	4797	0.42741	0.796638	0.356889	-3.69921	4.55311
4	3	3	4893	0.472358	0.627152	0.378364	-3.81506	4.69784
4	3	3	4989	0.410583	0.710551	0.362326	-3.947	4.81569
4	3	3	5085	0.477445	0.739105	0.365946	-4.07829	4.94481
4	3	3	5181	0.46458	0.562475	0.315295	-4.2222	5.05424
4	3	3	5277	0.453036	0.749892	0.356142	-4.27821	5.1404
4	3	3	5373	0.379245	0.748233	0.364279	-4.42104	5.30218
4	3	3	5469	0.458264	0.828625	0.353062	-4.52625	5.37866
4	3	3	5565	0.484585	0.778468	0.379625	-4.62653	5.5134
4	3	3	5661	0.394647	0.6357	0.353062	-4.71987	5.58971
4	3	3	5757	0.4627	0.64789	0.361082	-4.83922	5.71583
4	3	3	5853	0.448374	0.81617	0.344048	-4.90688	5.76612
4	3	3	5949	0.447825	0.644669	0.371608	-4.97121	5.85937
4	3	3	6045	0.371449	0.712288	0.336984	-5.05031	5.90969
4	3	3	6141	0.466175	0.662203	0.374494	-5.12629	6.00384
4	3	3	6237	0.530756	0.693458	0.354672	-5.2358	6.10541
4	3	3	6333	0.444618	0.668668	0.330867	-5.35878	6.21001
4	3	3	6429	0.460131	0.690019	0.354757	-5.46655	6.32028
4	3	3	6525	0.336427	0.699596	0.318848	-5.59515	6.41891
4	3	3	6621	0.430012	0.680988	0.385326	-5.6792	6.56063
4	3	3	6717	0.390255	0.668226	0.352432	-5.79025	6.65165
4	3	3	6813	0.459583	0.668523	0.361257	-5.888	6.76682
4	3	3	6909	0.375289	0.699122	0.348739	-6.00019	6.84562
4	3	3	7005	0.455785	0.716174	0.367101	-6.09072	6.96495
4	3	3	7101	0.43313	0.660469	0.402978	-6.15813	7.05336
4	3	3	7197	0.395799	0.7361	0.373926	-6.26432	7.12361
4	3	3	7293	0.540421	0.594409	0.374026	-6.35744	7.22742
4	3	3	7389	0.480643	0.755695	0.371055	-6.46162	7.32091
4	3	3	7485	0.404595	0.702626	0.354065	-6.57681	7.44083
4	3	3	7581	0.421599	0.593504	0.379098	-6.67932	7.54406
4	3	3	7677	0.554592	0.694461	0.372165	-6.78027	7.65247
4	3	3	7773	0.54677	0.657476	0.371948	-6.87193	7.74922
4	3	3	7869	0.424662	0.738915	0.319006	-7.00952	7.83664
4	3	3	7965	0.425536	0.667401	0.325837	-7.11233	7.95617
4	3	3	8061	0.4734	0.728419	0.336681	-7.19672	8.06369
4	3	3	8157	0.418195	0.785397	0.334013	-7.25654	8.11499
4	3	3	8253	0.478944	0.754788	0.352788	-7.34305	8.19862
4	3	3	8349	0.4016	0.640531	0.353391	-7.42624	8.27929
4	3	3	8445	0.377612	0.6357	0.361647	-7.5194	8.38651
4	3	3	8541	0.411338	0.721041	0.338028	-7.59981	8.47014
4	3	3	8637	0.43192	0.76348	0.368172	-7.68481	8.56552
4	3	3	8733	0.412909	0.726568	0.347913	-7.82358	8.66307
4	3	3	8829	0.407398	0.747383	0.325726	-7.91483	8.76184
4	3	3	8925	0.468389	0.784125	0.372987	-7.99563	8.87025
4	3	3	9021	0.493165	0.678898	0.372781	-8.09892	8.96658
4	3	3	9117	0.507568	0.697707	0.380783	-8.15376	9.04525
4	3	3	9213	0.446479	0.773972	0.360782	-8.26751	9.14102
4	3	3	9309	0.412878	0.822804	0.358885	-8.36646	9.23584
4	3	3	9405	0.483381	0.7057	0.35671	-8.47394	9.34594
4	3	3	9501	0.450816	0.618633	0.359449	-8.55906	9.42652
4	3	3	9597	0.382028	0.720681	0.343734	-8.65574	9.49743
4	3	3	9693	0.546278	0.646334	0.361464	-8.75096	9.61501
4	3	3	9789	0.512309	0.622067	0.354639	-8.89007	9.73019
4	3	3	9885	0.433272	0.694926	0.349974	-8.97188	9.822
4	3	3	9981	0.434073	0.710725	0.323069	-9.08496	9.91684
4	3	3	93	0.637549	0.541051	0.48079	0.496606	0.495917
4	3	3	189	0.713352	0.583141	0.445524	0.471654	0.493238
4	3	3	285	0.587949	0.713337	0.431503	0.439715	0.49064
4	3	3	381	0.47887	0.677385	0.41098	0.40695	0.489489
4	3	3	477	0.41269	0.673262	0.3619	0.357598	0.509362
4	3	3	573	0.482917	0.783561	0.351637	0.318046	0.513314
4	3	3	669	0.500069	0.638637	0.339202	0.296742	0.534702
4	3	3	765	0.454922	0.68239	0.30172	0.257279	0.57224
4	3	3	861	0.480544	0.818414	0.308979	0.200394	0.606102
4	3	3	957	0.399188	0.841705	0.324716	0.177607	0.659934
4	3	3	1053	0.389101	0.536756	0.33837	0.107193	0.723381
4	3	3	1149	0.520575	0.64758	0.356186	0.07134	0.794267
4	3	3	1245	0.360475	0.771788	0.359319	0.00091954	0.871866
4	3	3	1341	0.503129	0.663718	0.332514	-0.09474	0.963426
4	3	3	1437	0.463659	0.690321	0.341438	-0.205676	1.05821
4	3	3	1533	0.537554	0.712984	0.364783	-0.29261	1.15798
4	3	3	1629	0.343459	0.677972	0.323829	-0.434407	1.27223
4	3	3	1725	0.426797	0.797079	0.318297	-0.531008	1.38448
4	3	3	1821	0.466191	0.684854	0.348327	-0.609073	1.45192
4	3	3	1917	0.441526	0.735221	0.359769	-0.68638	1.55279
4	3	3	2013	0.504671	0.669171	0.382956	-0.762469	1.61614
4	3	3	2109	0.564564	0.548556	0.375066	-0.855446	1.73899
4	3	3	2205	0.434575	0.733598	0.383075	-0.957627	1.81859
4	3	3	2301	0.445468	0.667994	0.342583	-1.02771	1.88564
4	3	3	2397	0.435581	0.755578	0.351141	-1.11926	1.96905
4	3	3	2493	0.471706	0.725463	0.359658	-1.17293	2.03647
4	3	3	2589	0.418584	0.679126	0.357403	-1.27963	2.12615
4	3	3	2685	0.487665	0.6891	0.371156	-1.32861	2.21162
4	3	3	2781	0.406604	0.641126	0.341387	-1.43927	2.29539
4	3	3	2877	0.45425	0.816598	0.350126	-1.55201	2.41413
4	3	3	2973	0.484913	0.774573	0.331939	-1.67807	2.51894
4	3	3	3069	0.456336	0.728723	0.335003	-1.79273	2.63521
4	3	3	3165	0.426423	0.787795	0.337143	-1.8827	2.76037
4	3	3	3261	0.395394	0.797018	0.319437	-2.06493	2.90721
4	3	3	3357	0.436847	0.612322	0.315623	-2.18944	3.04229
4	3	3	3453	0.515426	0.776261	0.402856	-2.25619	3.13906
4	3	3	3549	0.552568	0.635944	0.361083	-2.35909	3.23423
4	3	3	3645	0.481068	0.704391	0.356746	-2.47695	3.3333
4	3	3	3741	0.459531	0.652949	0.341753	-2.57097	3.41726
4	3	3	3837	0.460143	0.729841	0.330305	-2.66994	3.52698
4	3	3	3933	0.505432	0.751772	0.337161	-2.78586	3.63477
4	3	3	4029	0.46044	0.750106	0.333504	-2.88644	3.74934
4	3	3	4125	0.464988	0.825067	0.329338	-3.00582	3.8497
4	3	3	4221	0.39239	0.717658	0.320785	-3.0838	3.93246
4	3	3	4317	0.411248	0.8586	0.343584	-3.18128	4.04015
4	3	3	4413	0.468591	0.720416	0.345142	-3.27798	4.12874
4	3	3	4509	0.50682	0.72393	0.351036	-3.3482	4.20529
4	3	3	4605	0.403906	0.645102	0.347543	-3.46982	4.30931
4	3	3	4701	0.46522	0.728324	0.351351	-3.57349	4.41946
4	3	3	4797	0.442298	0.658249	0.332006	-3.66789	4.50288
4	3	3	4893	0.549367	0.662377	0.350104	-3.73982	4.59205
4	3	3	4989	0.479978	0.824454	0.302952	-3.83316	4.65732
4	3	3	5085	0.414618	0.859742	0.343147	-3.89722	4.74567
4	3	3	5181	0.38842	0.760704	0.327216	-3.99079	4.84174
4	3	3	5277	0.426197	0.836863	0.313247	-4.13107	4.96413
4	3	3	5373	0.475381	0.832548	0.316728	-4.24209	5.07713
4	3	3	5469	0.448127	0.711609	0.350868	-4.30944	5.16815
4	3	3	5565	0.366688	0.664865	0.341766	-4.38586	5.2511
4	3	3	5661	0.407275	0.710324	0.301897	-4.50612	5.33897
4	3	3	5757	0.441547	0.75717	0.352091	-4.60906	5.44926
4	3	3	5853	0.483508	0.621131	0.349923	-4.68503	5.55691
4	3	3	5949	0.443443	0.7999	0.370622	-4.77883	5.66542
4	3	3	6045	0.378872	0.550478	0.365854	-4.8931	5.76877
4	3	3	6141	0.425233	0.684126	0.337696	-4.98696	5.83427
4	3	3	6237	0.559787	0.684163	0.3845	-5.09886	5.97047
4	3	3	6333	0.442409	0.622953	0.380095	-5.19798	6.06909
4	3	3	6429	0.432232	0.746424	0.338937	-5.29936	6.15393
4	3	3	6525	0.388845	0.571323	0.361485	-5.40318	6.28473
4	3	3	6621	0.431126	0.659948	0.374633	-5.52305	6.39384
4	3	3	6717	0.464153	0.728741	0.348144	-5.61253	6.47852
4	3	3	6813	0.497829	0.744694	0.352296	-5.69014	6.55004
4	3	3	6909	0.412391	0.766187	0.358276	-5.80117	6.66255
4	3	3	7005	0.473998	0.689561	0.363445	-5.87559	6.72813
4	3	3	7101	0.47594	0.805321	0.383632	-5.95621	6.82496
4	3	3	7197	0.461608	0.677684	0.359244	-6.01907	6.88058
4	3	3	7293	0.472768	0.69989	0.364921	-6.1183	6.98973
4	3	3	7389	0.50665	0.608902	0.356431	-6.18781	7.05319
4	3	3	7485	0.438194	0.594179	0.357143	-6.25803	7.11627
4	3	3	7581	0.43295	0.548308	0.335135	-6.35164	7.18518
4	3	3	7677	0.380657	0.668851	0.369239	-6.40509	7.28953
4	3	3	7773	0.431823	0.760355	0.350462	-6.48954	7.35869
4	3	3	7869	0.429344	0.708789	0.35479	-6.58404	7.44416
4	3	3	7965	0.430822	0.658695	0.341361	-6.68756	7.54632
4	3	3	8061	0.44689	0.576379	0.381077	-6.76965	7.63777
4	3	3	8157	0.481423	0.769334	0.347013	-6.89525	7.72661
4	3	3	8253	0.510472	0.746807	0.340325	-6.96122	7.80516
4	3	3	8349	0.468596	0.76002	0.355567	-7.05271	7.91132
4	3	3	8445	0.493976	0.668632	0.327411	-7.16476	7.99725
4	3	3	8541	0.470128	0.689915	0.360465	-7.27836	8.13617
4	3	3	8637	0.433362	0.673141	0.329388	-7.40383	8.24819
4	3	3	8733	0.492638	0.790099	0.342682	-7.51794	8.36453
4	3	3	8829	0.490572	0.807666	0.328264	-7.62439	8.46892
4	3	3	8925	0.433081	0.732686	0.322874	-7.76797	8.59293
4	3	3	9021	0.428666	0.669111	0.339157	-7.85902	8.69795
4	3	3	9117	0.542527	0.665868	0.372837	-7.94098	8.81223
4	3	3	9213	0.435729	0.718342	0.380928	-8.03997	8.91486
4	3	3	9309	0.384802	0.74177	0.332466	-8.14197	8.98804
4	3	3	9405	0.429738	0.655385	0.331917	-8.23108	9.06435
4	3	3	9501	0.358648	0.678718	0.348156	-8.311	9.15671
4	3	3	9597	0.416898	0.686209	0.338769	-8.40293	9.25479
4	3	3	9693	0.518161	0.681863	0.33805	-8.52202	9.35793
4	3	3	9789	0.438552	0.655772	0.331952	-8.56256	9.40238
4	3	3	9885	0.441772	0.688023	0.348921	-8.62494	9.48341
4	3	3	9981	0.358898	0.738199	0.35383	-8.68908	9.54208
4	3	3	93	0.656806	0.451992	0.487069	0.498401	0.496574
4	3	3	189	0.647384	0.564556	0.468571	0.479925	0.492314
4	3	3	285	0.509751	0.677539	0.450853	0.451184	0.492558
4	3	3	381	0.442875	0.682948	0.401271	0.421939	0.476659
4	3	3	477	0.524513	0.64576	0.362051	0.376496	0.489978
4	3	3	573	0.494493	0.733676	0.373774	0.345227	0.520891
4	3	3	669	0.383174	0.708916	0.340522	0.316504	0.539172
4	3	3	765	0.438963	0.708319	0.330909	0.278391	0.568224
4	3	3	861	0.398695	0.578203	0.33977	0.2368	0.60135
4	3	3	957	0.39509	0.744541	0.322746	0.187983	0.6375
4	3	3	1053	0.425021	0.742911	0.332004	0.148082	0.697288
4	3	3	1149	0.425075	0.687904	0.326574	0.0770718	0.766538
4	3	3	1245	0.380723	0.605075	0.340381	-0.00154639	0.839347
4	3	3	1341	0.513591	0.674311	0.338847	-0.0491935	0.889632
4	3	3	1437	0.313163	0.760314	0.321659	-0.105807	0.95729
4	3	3	1533	0.383773	0.689333	0.356846	-0.15607	1.0177
4	3	3	1629	0.444696	0.611911	0.341451	-0.274185	1.11716
4	3	3	1725	0.454555	0.697014	0.361211	-0.344045	1.21364
4	3	3	1821	0.404004	0.729402	0.300961	-0.468565	1.29959
4	3	3	1917	0.510273	0.688669	0.332982	-0.511861	1.36245
4	3	3	2013	0.549536	0.827305	0.334983	-0.573611	1.42252
4	3	3	2109	0.386383	0.652363	0.350578	-0.627201	1.46501
4	3	3	2205	0.386156	0.604464	0.317238	-0.696266	1.53659
4	3	3	2301	0.407098	0.759818	0.335068	-0.739459	1.56396
4	3	3	2397	0.385782	0.644087	0.335581	-0.787403	1.62277
4	3	3	2493	0.409847	0.698131	0.335054	-0.828562	1.6752
4	3	3	2589	0.408481	0.739496	0.326962	-0.858731	1.70725
4	3	3	2685	0.400269	0.783299	0.34961	-0.902875	1.75348
4	3	3	2781	0.455367	0.700983	0.32987	-0.97377	1.80514
4	3	3	2877	0.473744	0.790396	0.334582	-1.01606	1.86829
4	3	3	2973	0.370732	0.832965	0.326702	-1.07328	1.92186
4	3	3	3069	0.503283	0.575176	0.375928	-1.1047	1.97715
4	3	3	3165	0.457415	0.729188	0.378973	-1.15309	2.02736
4	3	3	3261	0.453745	0.68722	0.367863	-1.21128	2.08994
4	3	3	3357	0.439998	0.696024	0.325606	-1.30278	2.13269
4	3	3	3453	0.463944	0.72987	0.326864	-1.3699	2.21511
4	3	3	3549	0.42704	0.787297	0.342039	-1.43209	2.28352
4	3	3	3645	0.503702	0.707547	0.355566	-1.54021	2.38005
4	3	3	3741	0.446773	0.766057	0.342539	-1.63966	2.48559
4	3	3	3837	0.411888	0.709782	0.300584	-1.75053	2.56024
4	3	3	3933	0.387093	0.752773	0.304577	-1.81657	2.64201
4	3	3	4029	0.473139	0.850297	0.296449	-1.93703	2.74761
4	3	3	4125	0.449961	0.723987	0.325933	-2.03306	2.87293
4	3	3	4221	0.446728	0.708006	0.306618	-2.16545	2.97351
4	3	3	4317	0.396914	0.827499	0.301545	-2.22375	3.06101
4	3	3	4413	0.425236	0.842892	0.292861	-2.35177	3.16962
4	3	3	4509	0.405865	0.778322	0.322445	-2.43523	3.27023
4	3	3	4605	0.448053	0.690469	0.348764	-2.54803	3.39261
4	3	3	4701	0.421883	0.752664	0.310308	-2.6471	3.47197
4	3	3	4797	0.393588	0.663134	0.335996	-2.73084	3.58655
4	3	3	4893	0.416774	0.687421	0.346213	-2.82057	3.67454
4	3	3	4989	0.339699	0.791816	0.333505	-2.88253	3.74251
4	3	3	5085	0.496985	0.827931	0.332529	-2.9853	3.81558
4	3	3	5181	0.39174	0.793216	0.355076	-3.06007	3.93405
4	3	3	5277	0.520331	0.711393	0.37609	-3.14149	4.02357
4	3	3	5373	0.399884	0.681543	0.35262	-3.23055	4.09229
4	3	3	5469	0.541437	0.611844	0.341595	-3.31645	4.17917
4	3	3	5565	0.389671	0.835842	0.355499	-3.42071	4.28999
4	3	3	5661	0.490626	0.704232	0.358576	-3.49971	4.37101
4	3	3	5757	0.362951	0.699742	0.336649	-3.64907	4.49826
4	3	3	5853	0.316477	0.725133	0.357324	-3.7287	4.59912
4	3	3	5949	0.424111	0.788184	0.367473	-3.79049	4.66074
4	3	3	6045	0.554223	0.69183	0.399488	-3.85569	4.73861
4	3	3	6141	0.439635	0.755272	0.364971	-3.92839	4.80666
4	3	3	6237	0.385645	0.769213	0.337602	-3.99386	4.84783
4	3	3	6333	0.468384	0.647265	0.384342	-4.0606	4.9303
4	3	3	6429	0.474954	0.707757	0.373258	-4.12306	4.99731
4	3	3	6525	0.473926	0.72738	0.329249	-4.19404	5.04287
4	3	3	6621	0.420228	0.680111	0.313646	-4.25124	5.07669
4	3	3	6717	0.482839	0.812413	0.355042	-4.32722	5.18895
4	3	3	6813	0.423409	0.751613	0.329995	-4.42411	5.2726
4	3	3	6909	0.372634	0.680238	0.351575	-4.50644	5.35503
4	3	3	7005	0.442102	0.765051	0.332979	-4.59898	5.43648
4	3	3	7101	0.448471	0.748033	0.326212	-4.69087	5.52178
4	3	3	7197	0.468916	0.880196	0.297787	-4.82191	5.64298
4	3	3	7293	0.389387	0.855453	0.31338	-4.86927	5.69948
4	3	3	7389	0.429005	0.815759	0.34132	-4.95	5.80151
4	3	3	7485	0.410927	0.799524	0.341081	-5.03954	5.87194
4	3	3	7581	0.409952	0.743207	0.340358	-5.10914	5.97033
4	3	3	7677	0.432694	0.607886	0.348044	-5.19029	6.05691
4	3	3	7773	0.42282	0.649016	0.340381	-5.30195	6.14865
4	3	3	7869	0.357102	0.74588	0.307985	-5.36575	6.19712
4	3	3	7965	0.456666	0.701592	0.351688	-5.45699	6.30126
4	3	3	8061	0.469269	0.792474	0.314362	-5.53775	6.35655
4	3	3	8157	0.508642	0.756324	0.344132	-5.58255	6.42927
4	3	3	8253	0.379658	0.62895	0.357759	-5.65296	6.51732
4	3	3	8349	0.435753	0.818852	0.334555	-5.74297	6.59151
4	3	3	8445	0.375642	0.745169	0.338007	-5.8431	6.67797
4	3	3	8541	0.375454	0.651037	0.347379	-5.91269	6.77433
4	3	3	8637	0.406259	0.730804	0.34238	-5.97422	6.83948
4	3	3	8733	0.427212	0.678027	0.368744	-6.04513	6.90426
4	3	3	8829	0.411108	0.738896	0.34885	-6.124	6.97819
4	3	3	8925	0.486252	0.793329	0.335065	-6.21371	7.05634
4	3	3	9021	0.493051	0.661632	0.365564	-6.2807	7.13536
4	3	3	9117	0.423004	0.839559	0.357573	-6.3071	7.1669
4	3	3	9213	0.432392	0.768037	0.343409	-6.37687	7.2326
4	3	3	9309	0.461557	0.761639	0.342842	-6.45951	7.325
4	3	3	9405	0.376428	0.807332	0.374619	-6.5221	7.39775
4	3	3	9501	0.414537	0.701457	0.355975	-6.61429	7.48242
4	3	3	9597	0.454608	0.668827	0.341019	-6.7031	7.56405
4	3	3	9693	0.489063	0.705452	0.370851	-6.78373	7.66694
4	3	3	9789	0.398168	0.73197	0.351975	-6.87162	7.72349
4	3	3	9885	0.455575	0.622661	0.3778	-6.92874	7.79789
4	3	3	9981	0.362876	0.702566	0.357106	-6.98127	7.86335
4	3	3	93	0.658784	0.511145	0.514477	0.496852	0.497575
4	3	3	189	0.55603	0.532392	0.496192	0.491215	0.496435
4	3	3	285	0.581086	0.61314	0.482162	0.475735	0.496481
4	3	3	381	0.632114	0.643854	0.440651	0.442357	0.48436
4	3	3	477	0.456816	0.597632	0.38034	0.385937	0.499173
4	3	3	573	0.505756	0.775624	0.337616	0.296164	0.530894
4	3	3	669	0.386219	0.670718	0.321518	0.235827	0.585675
4	3	3	765	0.436211	0.604051	0.355975	0.196024	0.660734
4	3	3	861	0.528483	0.829008	0.372118	0.140588	0.723573
4	3	3	957	0.490109	0.705783	0.356535	0.0822104	0.794218
4	3	3	1053	0.465114	0.653026	0.364693	0.0233254	0.833494
4	3	3	1149	0.515711	0.557807	0.364289	-0.0411176	0.914054
4	3	3	1245	0.411566	0.643008	0.344699	-0.133901	0.987122
4	3	3	1341	0.372482	0.705554	0.340885	-0.226688	1.06669
4	3	3	1437	0.451799	0.765197	0.355898	-0.308744	1.15115
4	3	3	1533	0.433107	0.754231	0.32233	-0.36014	1.20259
4	3	3	1629	0.401082	0.674291	0.33401	-0.434438	1.28503
4	3	3	1725	0.431895	0.650262	0.364006	-0.51559	1.37631
4	3	3	1821	0.350793	0.700807	0.334039	-0.591216	1.43661
4	3	3	1917	0.43434	0.566814	0.328404	-0.661278	1.49255
4	3	3	2013	0.430808	0.701763	0.3303	-0.714731	1.57364
4	3	3	2109	0.352115	0.716721	0.346252	-0.793293	1.64457
4	3	3	2205	0.494617	0.830301	0.347599	-0.872685	1.7086
4	3	3	2301	0.449528	0.804685	0.341106	-0.980479	1.83719
4	3	3	2397	0.431119	0.59571	0.338839	-1.11131	1.9594
4	3	3	2493	0.383198	0.601027	0.333	-1.2002	2.04542
4	3	3	2589	0.473203	0.664679	0.342697	-1.29068	2.1554
4	3	3	2685	0.398285	0.743824	0.353403	-1.38325	2.23503
4	3	3	2781	0.515619	0.58689	0.34375	-1.47826	2.32387
4	3	3	2877	0.50894	0.678892	0.348986	-1.54234	2.40175
4	3	3	2973	0.446258	0.683305	0.348384	-1.65019	2.52383
4	3	3	3069	0.414525	0.68509	0.368476	-1.75732	2.60297
4	3	3	3165	0.402764	0.637398	0.375726	-1.8893	2.75394
4	3	3	3261	0.467807	0.748989	0.360814	-1.99776	2.85146
4	3	3	3357	0.496929	0.711438	0.379813	-2.04451	2.92432
4	3	3	3453	0.43018	0.741023	0.337143	-2.12458	2.98111
4	3	3	3549	0.447311	0.740743	0.362588	-2.20687	3.07073
4	3	3	3645	0.384602	0.519815	0.373871	-2.26608	3.15469
4	3	3	3741	0.421603	0.598877	0.373111	-2.37156	3.24459
4	3	3	3837	0.407129	0.694417	0.341574	-2.4984	3.33239
4	3	3	3933	0.506333	0.71254	0.352208	-2.57935	3.45034
4	3	3	4029	0.420399	0.841825	0.3485	-2.67753	3.5311
4	3	3	4125	0.427189	0.68401	0.35947	-2.73841	3.6144
4	3	3	4221	0.439565	0.74891	0.33976	-2.85662	3.71785
4	3	3	4317	0.51557	0.636754	0.35494	-2.93885	3.80405
4	3	3	4413	0.338082	0.915249	0.299576	-3.04465	3.87856
4	3	3	4509	0.471205	0.713282	0.352849	-3.1456	4.00329
4	3	3	4605	0.472881	0.720372	0.342065	-3.2028	4.0611
4	3	3	4701	0.365883	0.755682	0.322217	-3.29003	4.12105
4	3	3	4797	0.431858	0.688091	0.336113	-3.41528	4.24899
4	3	3	4893	0.394283	0.753241	0.315655	-3.50065	4.33456
4	3	3	4989	0.445908	0.714298	0.320216	-3.59731	4.411
4	3	3	5085	0.530647	0.825646	0.331538	-3.67376	4.50018
4	3	3	5181	0.446965	0.692248	0.36129	-3.73462	4.5806
4	3	3	5277	0.42082	0.628777	0.359811	-3.79144	4.65906
4	3	3	5373	0.447311	0.740566	0.346739	-3.88666	4.75072
4	3	3	5469	0.437119	0.607997	0.350526	-3.98144	4.84852
4	3	3	5565	0.444549	0.721272	0.339791	-4.06471	4.92753
4	3	3	5661	0.446511	0.682148	0.361257	-4.14577	5.00417
4	3	3	5757	0.442625	0.840173	0.326178	-4.22384	5.07476
4	3	3	5853	0.41675	0.62113	0.338547	-4.28021	5.12535
4	3	3	5949	0.447651	0.701503	0.326353	-4.37734	5.2185
4	3	3	6045	0.405223	0.699639	0.339221	-4.46378	5.32251
4	3	3	6141	0.519433	0.585402	0.39454	-4.54843	5.43212
4	3	3	6237	0.361633	0.756276	0.350423	-4.63097	5.49079
4	3	3	6333	0.404184	0.739064	0.360508	-4.68176	5.54666
4	3	3	6429	0.360712	0.761236	0.312831	-4.80916	5.62645
4	3	3	6525	0.496896	0.682	0.341549	-4.88346	5.73755
4	3	3	6621	0.424729	0.72173	0.303292	-4.94751	5.79508
4	3	3	6717	0.491618	0.668931	0.353269	-5.00896	5.86585
4	3	3	6813	0.484946	0.700333	0.338057	-5.08343	5.94512
4	3	3	6909	0.455592	0.743154	0.336028	-5.175	6.00829
4	3	3	7005	0.412249	0.602731	0.335068	-5.26793	6.10429
4	3	3	7101	0.451617	0.708827	0.332983	-5.34382	6.18165
4	3	3	7197	0.486438	0.711871	0.356273	-5.39216	6.26679
4	3	3	7293	0.550523	0.648774	0.36074	-5.46532	6.33957
4	3	3	7389	0.492394	0.655681	0.385043	-5.55194	6.42682
4	3	3	7485	0.434956	0.653608	0.363927	-5.62481	6.51736
4	3	3	7581	0.48123	0.65552	0.389446	-5.71358	6.59955
4	3	3	7677	0.437174	0.693924	0.34919	-5.8166	6.67913
4	3	3	7773	0.423936	0.640777	0.360595	-5.92589	6.79063
4	3	3	7869	0.392872	0.669877	0.338182	-6.01302	6.85983
4	3	3	7965	0.393423	0.767808	0.299238	-6.13841	6.96838
4	3	3	8061	0.445494	0.744341	0.329357	-6.26765	7.11985
4	3	3	8157	0.409256	0.675247	0.29785	-6.37669	7.18868
4	3	3	8253	0.457171	0.677143	0.372796	-6.4504	7.33733
4	3	3	8349	0.464657	0.719679	0.358724	-6.52452	7.3869
4	3	3	8445	0.479097	0.66111	0.369379	-6.61244	7.48856
4	3	3	8541	0.501059	0.789036	0.367296	-6.67875	7.56946
4	3	3	8637	0.444935	0.657485	0.32651	-6.77435	7.62433
4	3	3	8733	0.390251	0.793182	0.350649	-6.85167	7.72131
4	3	3	8829	0.478942	0.676822	0.363003	-6.91848	7.78846
4	3	3	8925	0.48739	0.814226	0.332972	-7.00798	7.85018
4	3	3	9021	0.434451	0.705985	0.325873	-7.08232	7.91197
4	3	3	9117	0.364284	0.730334	0.31072	-7.17715	8.01285
4	3	3	9213	0.364077	0.830423	0.311	-7.24706	8.08103
4	3	3	9309	0.478609	0.701151	0.339652	-7.31951	8.16281
4	3	3	9405	0.460514	0.685732	0.372864	-7.35088	8.2187
4	3	3	9501	0.37758	0.663967	0.33351	-7.41828	8.25717
4	3	3	9597	0.456898	0.683555	0.349535	-7.4907	8.34056
4	3	3	9693	0.388527	0.736362	0.319797	-7.5586	8.41429
4	3	3	9789	0.500647	0.747158	0.384929	-7.62797	8.51857
4	3	3	9885	0.396649	0.754169	0.34248	-7.77295	8.61075
4	3	3	9981	0.429533	0.666658	0.338579	-7.86632	8.71025
4	3	3	93	0.521493	0.463625	0.517183	0.498852	0.489567
4	3	3	189	0.614751	0.53357	0.479121	0.489637	0.482473
4	3	3	285	0.509275	0.645008	0.445931	0.469416	0.479247
4	3	3	381	0.473983	0.584824	0.426616	0.453089	0.480051
4	3	3	477	0.539329	0.571056	0.402152	0.412035	0.485324
4	3	3	573	0.501905	0.715086	0.364301	0.380128	0.493113
4	3	3	669	0.334329	0.668249	0.323636	0.325349	0.514276
4	3	3	765	0.393931	0.586849	0.350615	0.279509	0.570497
4	3	3	861	0.420386	0.778826	0.322713	0.239754	0.596442
4	3	3	957	0.423672	0.661442	0.343766	0.16671	0.673421
4	3	3	1053	0.48135	0.768005	0.338431	0.108831	0.726795
4	3	3	1149	0.393252	0.702163	0.346639	0.043255	0.813893
4	3	3	1245	0.440692	0.73837	0.37334	0.0026644	0.88037
4	3	3	1341	0.42686	0.665093	0.335657	-0.130949	0.983006
4	3	3	1437	0.443132	0.711001	0.319937	-0.178082	1.01881
4	3	3	1533	0.415553	0.744578	0.346325	-0.227764	1.07335
4	3	3	1629	0.456948	0.752842	0.352616	-0.303412	1.1599
4	3	3	1725	0.345891	0.664282	0.336226	-0.35625	1.2089
4	3	3	1821	0.514203	0.706089	0.356846	-0.408649	1.27838
4	3	3	1917	0.45624	0.678471	0.342625	-0.466519	1.30659
4	3	3	2013	0.445142	0.765655	0.339221	-0.508654	1.37373
4	3	3	2109	0.449556	0.711775	0.36292	-0.581391	1.43216
4	3	3	2205	0.433962	0.79972	0.362304	-0.655233	1.51324
4	3	3	2301	0.421648	0.632468	0.375717	-0.722523	1.59113
4	3	3	2397	0.458734	0.829424	0.342091	-0.812329	1.66996
4	3	3	2493	0.473497	0.703356	0.346508	-0.889589	1.74403
4	3	3	2589	0.336485	0.773861	0.315338	-0.991185	1.8207
4	3	3	2685	0.546957	0.812007	0.359119	-1.02674	1.88238
4	3	3	2781	0.369737	0.708773	0.32154	-1.101	1.95114
4	3	3	2877	0.566616	0.598088	0.36602	-1.1416	2.02073
4	3	3	2973	0.473359	0.605548	0.396266	-1.19925	2.08557
4	3	3	3069	0.439057	0.700765	0.348029	-1.32244	2.1691
4	3	3	3165	0.476847	0.672999	0.372529	-1.42396	2.27909
4	3	3	3261	0.550384	0.584869	0.394458	-1.48847	2.35916
4	3	3	3357	0.355468	0.694217	0.329747	-1.57931	2.43975
4	3	3	3453	0.362889	0.78608	0.318916	-1.69383	2.5361
4	3	3	3549	0.36532	0.657691	0.370564	-1.7843	2.63994
4	3	3	3645	0.423295	0.753764	0.351775	-1.88414	2.73333
4	3	3	3741	0.468388	0.718887	0.376935	-1.96282	2.83357
4	3	3	3837	0.395814	0.694269	0.357582	-2.05529	2.90672
4	3	3	3933	0.424917	0.738088	0.359835	-2.13586	3.01788
4	3	3	4029	0.42886	0.533112	0.37717	-2.21599	3.08657
4	3	3	4125	0.451941	0.700611	0.367021	-2.28775	3.17035
4	3	3	4221	0.437179	0.701942	0.364232	-2.36849	3.22938
4	3	3	4317	0.417592	0.651951	0.340587	-2.45044	3.28377
4	3	3	4413	0.508714	0.70515	0.360042	-2.52601	3.40128
4	3	3	4509	0.482101	0.656311	0.343847	-2.58907	3.45219
4	3	3	4605	0.375024	0.705768	0.354628	-2.66338	3.53216
4	3	3	4701	0.403105	0.730741	0.347577	-2.75925	3.60523
4	3	3	4797	0.426944	0.77483	0.366497	-2.85242	3.71766
4	3	3	4893	0.454023	0.852698	0.352881	-2.92836	3.79637
4	3	3	4989	0.474563	0.704881	0.397463	-3.04358	3.92843
4	3	3	5085	0.361076	0.666852	0.340803	-3.15898	4.03764
4	3	3	5181	0.439726	0.757268	0.329332	-3.30782	4.1507
4	3	3	5277	0.404677	0.779696	0.323498	-3.4159	4.23364
4	3	3	5373	0.438835	0.860811	0.323227	-3.54124	4.37237
4	3	3	5469	0.466178	0.742222	0.327911	-3.66971	4.49198
4	3	3	5565	0.463517	0.724428	0.369223	-3.76071	4.61188
4	3	3	5661	0.350314	0.807503	0.323274	-3.87725	4.70976
4	3	3	5757	0.398388	0.639301	0.345178	-3.9776	4.83813
4	3	3	5853	0.390169	0.770822	0.334021	-4.08418	4.92289
4	3	3	5949	0.499394	0.763584	0.366649	-4.16146	5.03542
4	3	3	6045	0.399304	0.685541	0.34751	-4.25821	5.1083
4	3	3	6141	0.457459	0.649097	0.353691	-4.33414	5.18621
4	3	3	6237	0.444854	0.643443	0.351232	-4.44569	5.29334
4	3	3	6333	0.474586	0.788264	0.324552	-4.55307	5.3923
4	3	3	6429	0.45613	0.760029	0.333506	-4.61457	5.45489
4	3	3	6525	0.375081	0.839372	0.334007	-4.69158	5.55547
4	3	3	6621	0.391848	0.770457	0.331345	-4.75866	5.60457
4	3	3	6717	0.388194	0.74565	0.336708	-4.84867	5.68711
4	3	3	6813	0.452975	0.694159	0.367551	-4.91909	5.79294
4	3	3	6909	0.438718	0.730892	0.350868	-5.00484	5.85089
4	3	3	7005	0.37331	0.676183	0.322564	-5.09558	5.93336
4	3	3	7101	0.481054	0.739296	0.35567	-5.14007	5.98497
4	3	3	7197	0.396866	0.655819	0.350384	-5.19341	6.03721
4	3	3	7293	0.373187	0.799467	0.309189	-5.24083	6.07153
4	3	3	7389	0.372028	0.695774	0.308296	-5.31121	6.13661
4	3	3	7485	0.430802	0.796672	0.329381	-5.36526	6.19832
4	3	3	7581	0.427976	0.742068	0.3524	-5.4134	6.26611
4	3	3	7677	0.33446	0.799271	0.328343	-5.46266	6.2963
4	3	3	7773	0.40392	0.628041	0.29818	-5.52604	6.34152
4	3	3	7869	0.47135	0.704843	0.329294	-5.59656	6.43796
4	3	3	7965	0.48575	0.709617	0.370449	-5.64361	6.51705
4	3	3	8061	0.510463	0.652638	0.363071	-5.71386	6.57193
4	3	3	8157	0.564476	0.664849	0.344809	-5.80708	6.66034
4	3	3	8253	0.444722	0.766015	0.344433	-5.90625	6.75317
4	3	3	8349	0.37643	0.780186	0.360143	-5.95737	6.82465
4	3	3	8445	0.40377	0.688797	0.378074	-6.05046	6.92806
4	3	3	8541	0.527505	0.63732	0.391059	-6.13037	7.00622
4	3	3	8637	0.468725	0.775324	0.374122	-6.17505	7.04773
4	3	3	8733	0.470551	0.641735	0.369072	-6.2458	7.11879
4	3	3	8829	0.407942	0.81516	0.34734	-6.30886	7.18544
4	3	3	8925	0.421415	0.699646	0.3524	-6.41065	7.26785
4	3	3	9021	0.363177	0.740768	0.302386	-6.52032	7.3452
4	3	3	9117	0.420826	0.6854	0.329294	-6.57855	7.41039
4	3	3	9213	0.430501	0.768506	0.351058	-6.65069	7.50196
4	3	3	9309	0.439945	0.711002	0.307652	-6.71185	7.53193
4	3	3	9405	0.452684	0.666321	0.323681	-6.77294	7.61584
4	3	3	9501	0.441623	0.725596	0.370166	-6.82024	7.67956
4	3	3	9597	0.413641	0.729224	0.320859	-6.90546	7.73554
4	3	3	9693	0.531232	0.768527	0.3525	-6.97215	7.84142
4	3	3	9789	0.423177	0.745886	0.351688	-7.04968	7.91248
4	3	3	9885	0.409273	0.699928	0.352788	-7.11388	7.96987
4	3	3	9981	0.412053	0.623967	0.330399	-7.19151	8.04138
4	3	3	93	0.668206	0.512008	0.502747	0.500971	0.491485
4	3	3	189	0.565451	0.618962	0.474758	0.481944	0.490672
4	3	3	285	0.527853	0.544678	0.446374	0.451308	0.484424
4	3	3	381	0.448648	0.735131	0.408206	0.404914	0.491144
4	3	3	477	0.427424	0.74506	0.322713	0.352297	0.50029
4	3	3	573	0.5014	0.675744	0.332483	0.304634	0.537789
4	3	3	669	0.437836	0.759941	0.326464	0.284132	0.542394
4	3	3	765	0.423598	0.765943	0.292827	0.226084	0.573356
4	3	3	861	0.440859	0.764342	0.339095	0.207692	0.621338
4	3	3	957	0.409264	0.802602	0.327784	0.118952	0.710533
4	3	3	1053	0.450524	0.664078	0.320599	0.0334028	0.795689
4	3	3	1149	0.374883	0.784275	0.316068	-0.0294693	0.865123
4	3	3	1245	0.379274	0.636576	0.323815	-0.100445	0.94249
4	3	3	1341	0.44755	0.752403	0.354156	-0.187648	1.05492
4	3	3	1437	0.437072	0.816799	0.340392	-0.254858	1.12006
4	3	3	1533	0.370955	0.801503	0.315704	-0.367457	1.18926
4	3	3	1629	0.420311	0.83489	0.301064	-0.470379	1.27963
4	3	3	1725	0.361752	0.65277	0.317378	-0.564198	1.38982
4	3	3	1821	0.427723	0.818474	0.331377	-0.64347	1.49155
4	3	3	1917	0.486251	0.646438	0.366495	-0.713121	1.57908
4	3	3	2013	0.410764	0.643835	0.378392	-0.776467	1.65053
4	3	3	2109	0.458581	0.77293	0.370668	-0.893623	1.75826
4	3	3	2205	0.448728	0.730475	0.334983	-0.967636	1.8146
4	3	3	2301	0.455307	0.69979	0.361446	-1.07695	1.93706
4	3	3	2397	0.447375	0.677802	0.331948	-1.17533	2.01974
4	3	3	2493	0.448614	0.744994	0.338159	-1.2503	2.09993
4	3	3	2589	0.497366	0.730465	0.341885	-1.34252	2.17084
4	3	3	2685	0.423384	0.779756	0.337802	-1.41491	2.26703
4	3	3	2781	0.391617	0.829451	0.299349	-1.49488	2.32451
4	3	3	2877	0.467996	0.744044	0.33195	-1.53925	2.39673
4	3	3	2973	0.401149	0.717695	0.336104	-1.63236	2.48109
4	3	3	3069	0.480521	0.614088	0.33555	-1.73498	2.57397
4	3	3	3165	0.510999	0.758457	0.318753	-1.88795	2.70798
4	3	3	3261	0.424579	0.694854	0.342993	-1.99786	2.81807
4	3	3	3357	0.358381	0.769073	0.301448	-2.10163	2.91738
4	3	3	3453	0.484681	0.788915	0.348454	-2.1398	2.98743
4	3	3	3549	0.520817	0.715381	0.3733	-2.22218	3.10192
4	3	3	3645	0.533733	0.696384	0.369247	-2.26402	3.1503
4	3	3	3741	0.372059	0.693382	0.377091	-2.36709	3.22914
4	3	3	3837	0.437675	0.755573	0.331903	-2.48074	3.31327
4	3	3	3933	0.329366	0.654011	0.310755	-2.5905	3.42795
4	3	3	4029	0.47019	0.720505	0.355602	-2.66611	3.54267
4	3	3	4125	0.502921	0.651269	0.33733	-2.76271	3.61528
4	3	3	4221	0.460278	0.607773	0.355879	-2.86817	3.71463
4	3	3	4317	0.449079	0.684021	0.338919	-2.94739	3.79317
4	3	3	4413	0.3979	0.76026	0.3361	-3.00631	3.86312
4	3	3	4509	0.561116	0.586351	0.384378	-3.09356	3.97674
4	3	3	4605	0.459403	0.788479	0.36622	-3.17449	4.04333
4	3	3	4701	0.460004	0.74294	0.307389	-3.27923	4.12141
4	3	3	4797	0.377669	0.713962	0.334028	-3.37203	4.21489
4	3	3	4893	0.47707	0.691044	0.344862	-3.48357	4.33838
4	3	3	4989	0.445837	0.707778	0.339175	-3.5816	4.44073
4	3	3	5085	0.450357	0.695521	0.347803	-3.68809	4.54816
4	3	3	5181	0.411073	0.781432	0.361332	-3.77931	4.62654
4	3	3	5277	0.432619	0.656758	0.342134	-3.89591	4.74764
4	3	3	5373	0.44568	0.790076	0.356069	-3.998	4.86415
4	3	3	5469	0.501536	0.685152	0.344364	-4.10398	4.95288
4	3	3	5565	0.459635	0.65654	0.36266	-4.18407	5.03597
4	3	3	5661	0.44263	0.708987	0.387181	-4.29775	5.18837
4	3	3	5757	0.422797	0.68831	0.355499	-4.42052	5.28013
4	3	3	5853	0.525457	0.687543	0.391662	-4.54793	5.42648
4	3	3	5949	0.458568	0.766655	0.376128	-4.67441	5.55339
4	3	3	6045	0.40367	0.708874	0.340392	-4.80174	5.64976
4	3	3	6141	0.488809	0.55383	0.356765	-4.89966	5.77202
4	3	3	6237	0.398542	0.724873	0.36767	-4.98878	5.88173
4	3	3	6333	0.42396	0.698206	0.378016	-5.10504	5.99181
4	3	3	6429	0.385223	0.682563	0.363636	-5.20149	6.07861
4	3	3	6525	0.54314	0.683488	0.371444	-5.31624	6.1756
4	3	3	6621	0.544574	0.722171	0.395411	-5.37411	6.25787
4	3	3	6717	0.43085	0.707996	0.35344	-5.4903	6.3524
4	3	3	6813	0.455313	0.842122	0.322906	-5.61085	6.44095
4	3	3	6909	0.442939	0.643428	0.359001	-5.71151	6.56898
4	3	3	7005	0.392242	0.777845	0.34961	-5.81532	6.66719
4	3	3	7101	0.458305	0.643206	0.353954	-5.89522	6.74423
4	3	3	7197	0.435584	0.694121	0.306155	-6.07089	6.89181
4	3	3	7293	0.41951	0.755491	0.333506	-6.19816	7.03549
4	3	3	7389	0.414567	0.830327	0.307216	-6.34521	7.17942
4	3	3	7485	0.447251	0.632863	0.339882	-6.4394	7.27757
4	3	3	7581	0.510497	0.74284	0.345361	-6.55578	7.39763
4	3	3	7677	0.437229	0.641156	0.298991	-6.65172	7.46884
4	3	3	7773	0.413234	0.669532	0.330329	-6.73541	7.58155
4	3	3	7869	0.419283	0.765038	0.342268	-6.82849	7.70526
4	3	3	7965	0.395914	0.637388	0.316373	-6.93747	7.77052
4	3	3	8061	0.452391	0.738027	0.341587	-7.03638	7.89817
4	3	3	8157	0.422689	0.792659	0.334988	-7.14814	7.99621
4	3	3	8253	0.404756	0.808981	0.324111	-7.28491	8.13282
4	3	3	8349	0.402958	0.705484	0.310602	-7.40702	8.2318
4	3	3	8445	0.394901	0.826611	0.334988	-7.52151	8.37537
4	3	3	8541	0.413458	0.818936	0.343103	-7.63101	8.47616
4	3	3	8637	0.4867	0.662034	0.346618	-7.71393	8.56704
4	3	3	8733	0.405796	0.687666	0.344757	-7.83004	8.69287
4	3	3	8829	0.408689	0.873022	0.310117	-7.96214	8.79188
4	3	3	8925	0.341275	0.757037	0.332983	-8.06178	8.91846
4	3	3	9021	0.54876	0.712299	0.365047	-8.12894	8.99402
4	3	3	9117	0.416954	0.824911	0.340712	-8.21306	9.07419
4	3	3	9213	0.373459	0.528273	0.314625	-8.30479	9.13275
4	3	3	9309	0.473767	0.753612	0.316489	-8.37813	9.21336
4	3	3	9405	0.341202	0.583411	0.321622	-8.47663	9.31034
4	3	3	9501	0.479864	0.696994	0.363263	-8.55754	9.41955
4	3	3	9597	0.512814	0.686161	0.391107	-8.6353	9.49407
4	3	3	9693	0.357287	0.651851	0.350305	-8.72921	9.56501
4	3	3	9789	0.465576	0.763885	0.344757	-8.80203	9.66474
4	3	3	9885	0.423989	0.635324	0.355042	-8.85991	9.72786
4	3	3	9981	0.427176	0.807296	0.346339	-8.92708	9.78502
4	3	3	93	0.59332	0.499142	0.516269	0.498181	0.497589
4	3	3	189	0.535452	0.606962	0.512765	0.489088	0.500301
4	3	3	285	0.455001	0.581796	0.439218	0.45	0.492414
4	3	3	381	0.501746	0.635405	0.402451	0.415474	0.485156
4	3	3	477	0.449233	0.793939	0.364337	0.358656	0.502963
4	3	3	573	0.489669	0.735696	0.345398	0.31451	0.530673
4	3	3	669	0.454069	0.721505	0.310614	0.25295	0.565517
4	3	3	765	0.424991	0.780676	0.341438	0.207838	0.632929
4	3	3	861	0.399502	0.608486	0.354719	0.165956	0.705079
4	3	3	957	0.451237	0.676808	0.349091	0.111765	0.750613
4	3	3	1053	0.477366	0.788914	0.344899	0.0373333	0.818485
4	3	3	1149	0.404575	0.684114	0.375773	-0.00235955	0.893921
4	3	3	1245	0.399557	0.753379	0.386304	-0.0615385	0.950782
4	3	3	1341	0.406893	0.805083	0.332996	-0.127051	0.960878
4	3	3	1437	0.442509	0.677263	0.341299	-0.186543	1.03325
4	3	3	1533	0.456653	0.60032	0.339051	-0.288978	1.15052
4	3	3	1629	0.427015	0.755778	0.369691	-0.403521	1.27566
4	3	3	1725	0.462834	0.691282	0.330946	-0.512632	1.37352
4	3	3	1821	0.37815	0.70881	0.356883	-0.600691	1.46173
4	3	3	1917	0.462031	0.699037	0.344584	-0.680051	1.54197
4	3	3	2013	0.412041	0.674549	0.362643	-0.780063	1.63064
4	3	3	2109	0.367042	0.667809	0.348338	-0.871953	1.71315
4	3	3	2205	0.449724	0.698909	0.362597	-0.979843	1.82802
[truncated: 146,201 more rows]

## Sheet: Supplemental_Data_3
nFounders	G	mode	generation	QstMat	QstPat	SexRatio	patGE	matGE
5	3	1	93	0.490492	0.367157	0.493362	0.508789	0.495943
5	3	1	189	0.450695	0.521287	0.486345	0.504492	0.479131
5	3	1	285	0.442127	0.527496	0.427027	0.499379	0.43311
5	3	1	381	0.392471	0.47404	0.3897	0.483469	0.395743
5	3	1	477	0.324429	0.630326	0.374187	0.487149	0.382233
5	3	1	573	0.315685	0.695188	0.384755	0.478455	0.376246
5	3	1	669	0.339219	0.640306	0.355849	0.470467	0.367121
5	3	1	765	0.395432	0.546803	0.350784	0.494592	0.364135
5	3	1	861	0.388334	0.721194	0.361524	0.489621	0.370547
5	3	1	957	0.375269	0.554335	0.408443	0.474093	0.39617
5	3	1	1053	0.436329	0.552472	0.371709	0.485941	0.373882
5	3	1	1149	0.371742	0.609908	0.387634	0.470539	0.395888
5	3	1	1245	0.349143	0.605721	0.379608	0.468892	0.371531
5	3	1	1341	0.348663	0.523314	0.366414	0.464837	0.367206
5	3	1	1437	0.348801	0.637941	0.371298	0.458444	0.374302
5	3	1	1533	0.332846	0.693645	0.385793	0.452403	0.384117
5	3	1	1629	0.366658	0.536857	0.381853	0.438626	0.394297
5	3	1	1725	0.403711	0.554197	0.386817	0.46278	0.376582
5	3	1	1821	0.421672	0.66596	0.390317	0.486415	0.393494
5	3	1	1917	0.424003	0.615212	0.368081	0.485414	0.382044
5	3	1	2013	0.37395	0.528051	0.374008	0.473316	0.361379
5	3	1	2109	0.431373	0.619753	0.356818	0.516401	0.351053
5	3	1	2205	0.388921	0.608443	0.350303	0.472664	0.348958
5	3	1	2301	0.289563	0.736122	0.387313	0.464788	0.383275
5	3	1	2397	0.374996	0.582065	0.36789	0.458566	0.375893
5	3	1	2493	0.360796	0.704353	0.352919	0.433951	0.35478
5	3	1	2589	0.31805	0.655715	0.355797	0.476209	0.353129
5	3	1	2685	0.394562	0.575866	0.369674	0.462695	0.367966
5	3	1	2781	0.363785	0.575155	0.350884	0.465915	0.350794
5	3	1	2877	0.37054	0.522363	0.361726	0.456367	0.355357
5	3	1	2973	0.337024	0.658548	0.35266	0.481687	0.364133
5	3	1	3069	0.385546	0.552844	0.35037	0.503726	0.363626
5	3	1	3165	0.399778	0.581624	0.350212	0.492045	0.360091
5	3	1	3261	0.349165	0.619124	0.383815	0.479719	0.368629
5	3	1	3357	0.323739	0.532904	0.373494	0.469583	0.370176
5	3	1	3453	0.409546	0.48711	0.373954	0.437506	0.387671
5	3	1	3549	0.431953	0.509236	0.376515	0.453006	0.390963
5	3	1	3645	0.394558	0.511376	0.351417	0.474122	0.373377
5	3	1	3741	0.424162	0.567722	0.368023	0.518194	0.370193
5	3	1	3837	0.387439	0.741344	0.378692	0.513253	0.387432
5	3	1	3933	0.357973	0.650799	0.38463	0.524198	0.382655
5	3	1	4029	0.370933	0.529276	0.383265	0.503528	0.377201
5	3	1	4125	0.330624	0.561065	0.380258	0.447198	0.388605
5	3	1	4221	0.522146	0.577008	0.382556	0.468505	0.403088
5	3	1	4317	0.40979	0.570749	0.381287	0.476662	0.389642
5	3	1	4413	0.3745	0.581352	0.369776	0.490969	0.383163
5	3	1	4509	0.397632	0.539529	0.376087	0.489499	0.373947
5	3	1	4605	0.384341	0.532701	0.366411	0.475471	0.372592
5	3	1	4701	0.33054	0.62841	0.371482	0.478775	0.374097
5	3	1	4797	0.373607	0.650925	0.352865	0.469605	0.361804
5	3	1	4893	0.400011	0.586337	0.374008	0.492838	0.374691
5	3	1	4989	0.386647	0.557435	0.366667	0.497225	0.370678
5	3	1	5085	0.361874	0.601903	0.390631	0.474364	0.393732
5	3	1	5181	0.351516	0.604603	0.380295	0.47724	0.38286
5	3	1	5277	0.391241	0.551336	0.355985	0.51402	0.365849
5	3	1	5373	0.342313	0.61076	0.37119	0.491863	0.373034
5	3	1	5469	0.439056	0.64528	0.350649	0.44914	0.361364
5	3	1	5565	0.332924	0.54388	0.356178	0.408482	0.368553
5	3	1	5661	0.373225	0.645908	0.370906	0.402623	0.386187
5	3	1	5757	0.372356	0.599771	0.366795	0.436434	0.377061
5	3	1	5853	0.344185	0.704576	0.343693	0.389574	0.346908
5	3	1	5949	0.384361	0.601614	0.371976	0.389783	0.374222
5	3	1	6045	0.382564	0.606984	0.356296	0.377859	0.365686
5	3	1	6141	0.340087	0.723788	0.363776	0.436149	0.362871
5	3	1	6237	0.380814	0.570827	0.376302	0.429163	0.376382
5	3	1	6333	0.447584	0.539455	0.387354	0.413774	0.393974
5	3	1	6429	0.365804	0.578799	0.391762	0.464645	0.386142
5	3	1	6525	0.407844	0.502109	0.389333	0.481544	0.400522
5	3	1	6621	0.364818	0.621071	0.377477	0.498413	0.38013
5	3	1	6717	0.359855	0.501388	0.377037	0.517952	0.383368
5	3	1	6813	0.377128	0.558526	0.387054	0.539772	0.39244
5	3	1	6909	0.368012	0.55111	0.389883	0.535105	0.378109
5	3	1	7005	0.405807	0.64897	0.373427	0.562008	0.367446
5	3	1	7101	0.338605	0.557683	0.357326	0.586135	0.374922
5	3	1	7197	0.408266	0.527732	0.383491	0.567454	0.373184
5	3	1	7293	0.451254	0.544857	0.384321	0.597998	0.378913
5	3	1	7389	0.366203	0.575494	0.371511	0.568361	0.38256
5	3	1	7485	0.380939	0.562243	0.418271	0.550399	0.415527
5	3	1	7581	0.390312	0.562961	0.363867	0.541814	0.376942
5	3	1	7677	0.348815	0.653104	0.372913	0.517164	0.366294
5	3	1	7773	0.417828	0.557502	0.357988	0.521102	0.364309
5	3	1	7869	0.320678	0.564841	0.367167	0.521666	0.373295
5	3	1	7965	0.453952	0.553804	0.380769	0.509104	0.387958
5	3	1	8061	0.37427	0.497346	0.378296	0.497775	0.39124
5	3	1	8157	0.364232	0.606533	0.370909	0.544988	0.378461
5	3	1	8253	0.395639	0.534501	0.383976	0.58262	0.393703
5	3	1	8349	0.388034	0.614677	0.375901	0.623713	0.379295
5	3	1	8445	0.296834	0.637048	0.359058	0.683943	0.367425
5	3	1	8541	0.367463	0.650561	0.368646	0.726661	0.371694
5	3	1	8637	0.370799	0.588316	0.383364	0.716151	0.380699
5	3	1	8733	0.397701	0.608984	0.380115	0.644794	0.377653
5	3	1	8829	0.347646	0.618357	0.364273	0.642075	0.370293
5	3	1	8925	0.414197	0.645608	0.381888	0.664745	0.393041
5	3	1	9021	0.441308	0.639499	0.362476	0.633271	0.373673
5	3	1	9117	0.389321	0.662816	0.381121	0.710949	0.384854
5	3	1	9213	0.379192	0.656772	0.363289	0.760342	0.377245
5	3	1	9309	0.362402	0.651664	0.372727	0.689939	0.378601
5	3	1	9405	0.40486	0.599184	0.374088	0.653817	0.389191
5	3	1	9501	0.371758	0.609715	0.364706	0.666868	0.376188
5	3	1	9597	0.430531	0.666948	0.369759	0.676831	0.38272
5	3	1	9693	0.400478	0.595462	0.361049	0.70883	0.362031
5	3	1	9789	0.421301	0.535192	0.358812	0.69008	0.37554
5	3	1	9885	0.321947	0.530901	0.374907	0.713237	0.391845
5	3	1	9981	0.309877	0.657179	0.359853	0.649782	0.37618
6	3	1	93	0.504367	0.34656	0.495564	0.497305	0.497417
6	3	1	189	0.380579	0.373565	0.468771	0.500719	0.485553
6	3	1	285	0.278976	0.577749	0.440691	0.501457	0.446913
6	3	1	381	0.302688	0.464136	0.426977	0.494798	0.424723
6	3	1	477	0.304338	0.412103	0.39924	0.507233	0.406868
6	3	1	573	0.303404	0.394785	0.417101	0.520871	0.413991
6	3	1	669	0.341689	0.502029	0.400304	0.499402	0.401419
6	3	1	765	0.28073	0.465954	0.393538	0.503587	0.400932
6	3	1	861	0.287834	0.475484	0.38264	0.478337	0.386614
6	3	1	957	0.350072	0.510409	0.390093	0.483938	0.389543
6	3	1	1053	0.304036	0.460306	0.38552	0.446058	0.383057
6	3	1	1149	0.332223	0.51698	0.398153	0.443578	0.398171
6	3	1	1245	0.332818	0.56676	0.382733	0.43012	0.393305
6	3	1	1341	0.284803	0.543203	0.383841	0.418944	0.404929
6	3	1	1437	0.360084	0.464969	0.408455	0.424509	0.405957
6	3	1	1533	0.267674	0.523966	0.391429	0.41213	0.406004
6	3	1	1629	0.287908	0.528747	0.382413	0.385576	0.389409
6	3	1	1725	0.271623	0.490236	0.401218	0.405302	0.403349
6	3	1	1821	0.336678	0.49298	0.37697	0.369875	0.393191
6	3	1	1917	0.389361	0.45922	0.412623	0.373073	0.399819
6	3	1	2013	0.296685	0.477845	0.389645	0.379453	0.390434
6	3	1	2109	0.28031	0.586407	0.362387	0.341517	0.37927
6	3	1	2205	0.343708	0.510013	0.373638	0.335238	0.373836
6	3	1	2301	0.324526	0.550107	0.372633	0.331372	0.381036
6	3	1	2397	0.385697	0.43774	0.379814	0.333299	0.389453
6	3	1	2493	0.31109	0.530132	0.391061	0.347143	0.399403
6	3	1	2589	0.340383	0.52484	0.404593	0.336598	0.403042
6	3	1	2685	0.348086	0.48151	0.388143	0.328533	0.382092
6	3	1	2781	0.293426	0.473973	0.373055	0.326188	0.387095
6	3	1	2877	0.378227	0.449878	0.399848	0.339085	0.393869
6	3	1	2973	0.335338	0.548315	0.368571	0.32192	0.380924
6	3	1	3069	0.317802	0.537305	0.392609	0.306968	0.397978
6	3	1	3165	0.305147	0.583727	0.368627	0.332795	0.385111
6	3	1	3261	0.305958	0.476066	0.395981	0.353464	0.400621
6	3	1	3357	0.297898	0.417857	0.395942	0.363461	0.39378
6	3	1	3453	0.291949	0.527027	0.379354	0.354535	0.386756
6	3	1	3549	0.269651	0.470951	0.386587	0.371029	0.387694
6	3	1	3645	0.330208	0.56786	0.377618	0.372929	0.384993
6	3	1	3741	0.27671	0.578701	0.379305	0.380416	0.38384
6	3	1	3837	0.321699	0.475489	0.380597	0.357049	0.391422
6	3	1	3933	0.321991	0.484554	0.406886	0.354516	0.412033
6	3	1	4029	0.244526	0.469875	0.387176	0.323511	0.383423
6	3	1	4125	0.317695	0.57152	0.374482	0.317951	0.38402
6	3	1	4221	0.307268	0.445073	0.402937	0.271116	0.389115
6	3	1	4317	0.30983	0.594022	0.399251	0.261192	0.392462
6	3	1	4413	0.265136	0.516483	0.367688	0.227936	0.370005
6	3	1	4509	0.363599	0.489675	0.413614	0.23219	0.406005
6	3	1	4605	0.350404	0.471775	0.406184	0.224035	0.4119
6	3	1	4701	0.338676	0.562075	0.419428	0.193752	0.412931
6	3	1	4797	0.326335	0.492127	0.385651	0.174645	0.403528
6	3	1	4893	0.341307	0.487527	0.399547	0.212297	0.386289
6	3	1	4989	0.278907	0.498053	0.381586	0.239031	0.385341
6	3	1	5085	0.284853	0.519695	0.397738	0.250171	0.401897
6	3	1	5181	0.294099	0.476954	0.381045	0.249941	0.389914
6	3	1	5277	0.30597	0.534839	0.393904	0.240687	0.40097
6	3	1	5373	0.269371	0.459779	0.384571	0.269266	0.401224
6	3	1	5469	0.385504	0.599105	0.389392	0.266426	0.395893
6	3	1	5565	0.279074	0.483452	0.369104	0.265932	0.373521
6	3	1	5661	0.311853	0.543048	0.376081	0.296849	0.378967
6	3	1	5757	0.329995	0.640488	0.384361	0.277827	0.38543
6	3	1	5853	0.3372	0.557422	0.378485	0.25025	0.379303
6	3	1	5949	0.33228	0.508107	0.392342	0.23536	0.401436
6	3	1	6045	0.299656	0.51056	0.390498	0.212891	0.397847
6	3	1	6141	0.323671	0.473617	0.385866	0.20833	0.384051
6	3	1	6237	0.291146	0.476084	0.393043	0.232716	0.390103
6	3	1	6333	0.311401	0.510351	0.37013	0.235121	0.377017
6	3	1	6429	0.295572	0.46248	0.391433	0.23666	0.391669
6	3	1	6525	0.340313	0.495155	0.38955	0.280427	0.390512
6	3	1	6621	0.329004	0.444376	0.39679	0.29018	0.384639
6	3	1	6717	0.318402	0.479439	0.402656	0.268025	0.404107
6	3	1	6813	0.347032	0.518349	0.397876	0.248894	0.393208
6	3	1	6909	0.298215	0.595052	0.368915	0.252574	0.380199
6	3	1	7005	0.384758	0.455689	0.400774	0.242343	0.398075
6	3	1	7101	0.281638	0.571447	0.40339	0.239544	0.394273
6	3	1	7197	0.322953	0.592323	0.394118	0.212453	0.400692
6	3	1	7293	0.344958	0.495089	0.394334	0.231243	0.395348
6	3	1	7389	0.310963	0.486176	0.409384	0.231474	0.413158
6	3	1	7485	0.314886	0.478398	0.390711	0.189116	0.382325
6	3	1	7581	0.367776	0.544865	0.386474	0.190503	0.386518
6	3	1	7677	0.416877	0.567974	0.396412	0.22198	0.39673
6	3	1	7773	0.286296	0.513537	0.397173	0.25902	0.404517
6	3	1	7869	0.348821	0.568479	0.376	0.274842	0.38312
6	3	1	7965	0.323447	0.529704	0.38618	0.270366	0.387668
6	3	1	8061	0.276661	0.528907	0.377339	0.308359	0.385484
6	3	1	8157	0.31258	0.52836	0.392481	0.323678	0.391009
6	3	1	8253	0.268853	0.562925	0.390399	0.35053	0.399764
6	3	1	8349	0.397526	0.557187	0.401094	0.359583	0.415086
6	3	1	8445	0.288006	0.496727	0.384592	0.370122	0.375607
6	3	1	8541	0.308733	0.455593	0.377376	0.372692	0.388051
6	3	1	8637	0.398339	0.505548	0.389254	0.360151	0.394477
6	3	1	8733	0.316521	0.531667	0.388095	0.355656	0.399009
6	3	1	8829	0.340151	0.503716	0.390791	0.381057	0.403135
6	3	1	8925	0.273789	0.463671	0.370896	0.37826	0.381928
6	3	1	9021	0.284988	0.464717	0.395964	0.362561	0.40253
6	3	1	9117	0.27615	0.472087	0.396275	0.41899	0.402165
6	3	1	9213	0.290705	0.584436	0.377286	0.426117	0.387503
6	3	1	9309	0.296363	0.62486	0.387849	0.423767	0.39218
6	3	1	9405	0.303391	0.529539	0.39049	0.428425	0.39638
6	3	1	9501	0.386366	0.584844	0.386842	0.448249	0.393745
6	3	1	9597	0.28639	0.521449	0.408125	0.420377	0.404725
6	3	1	9693	0.289791	0.513509	0.361813	0.41924	0.380076
6	3	1	9789	0.29218	0.565892	0.384098	0.419317	0.396121
6	3	1	9885	0.32763	0.498709	0.406637	0.400236	0.40701
6	3	1	9981	0.34064	0.429166	0.37381	0.344825	0.382581
6	3	1	93	0.343109	0.495452	0.498061	0.498062	0.497345
6	3	1	189	0.373645	0.426066	0.480066	0.504744	0.483943
6	3	1	285	0.357148	0.385028	0.454644	0.494901	0.450383
6	3	1	381	0.344338	0.428939	0.438636	0.498204	0.435837
6	3	1	477	0.314853	0.551481	0.430093	0.509006	0.437998
6	3	1	573	0.303992	0.575041	0.426677	0.516737	0.414939
6	3	1	669	0.26927	0.528942	0.379651	0.513428	0.387389
6	3	1	765	0.339973	0.564719	0.37145	0.507172	0.38426
6	3	1	861	0.330093	0.505851	0.38244	0.513589	0.382506
6	3	1	957	0.321788	0.5087	0.384226	0.537374	0.384002
6	3	1	1053	0.417295	0.481959	0.377548	0.535945	0.376709
6	3	1	1149	0.342718	0.448863	0.383284	0.527314	0.38032
6	3	1	1245	0.282898	0.497443	0.381368	0.532452	0.384135
6	3	1	1341	0.323666	0.489946	0.376504	0.546823	0.384886
6	3	1	1437	0.287753	0.473111	0.403196	0.541563	0.402569
6	3	1	1533	0.329609	0.514171	0.384761	0.536892	0.397906
6	3	1	1629	0.31745	0.584611	0.405051	0.539669	0.397544
6	3	1	1725	0.341683	0.448108	0.392969	0.576233	0.39527
6	3	1	1821	0.286761	0.591174	0.388857	0.574442	0.384792
6	3	1	1917	0.299517	0.504477	0.387518	0.569157	0.388513
6	3	1	2013	0.29436	0.513027	0.379708	0.582766	0.374082
6	3	1	2109	0.286747	0.489429	0.378614	0.545446	0.381405
6	3	1	2205	0.307685	0.498816	0.372325	0.560603	0.375591
6	3	1	2301	0.342693	0.491771	0.374776	0.552589	0.379918
6	3	1	2397	0.396403	0.407282	0.385123	0.536937	0.393982
6	3	1	2493	0.303998	0.365464	0.391061	0.549458	0.398687
6	3	1	2589	0.32062	0.474425	0.417795	0.56372	0.411293
6	3	1	2685	0.342836	0.515165	0.404962	0.542156	0.402344
6	3	1	2781	0.312664	0.509873	0.37788	0.560803	0.373926
6	3	1	2877	0.308807	0.549738	0.396801	0.540606	0.39295
6	3	1	2973	0.320725	0.561405	0.381443	0.557027	0.392869
6	3	1	3069	0.288834	0.458249	0.390951	0.548215	0.400472
6	3	1	3165	0.29301	0.51889	0.40431	0.562429	0.411903
6	3	1	3261	0.321434	0.530126	0.392308	0.562805	0.393135
6	3	1	3357	0.315366	0.512487	0.375599	0.551973	0.377511
6	3	1	3453	0.320183	0.450912	0.368955	0.539978	0.384969
6	3	1	3549	0.259802	0.504629	0.393263	0.531709	0.406748
6	3	1	3645	0.320491	0.457994	0.376637	0.545101	0.37845
6	3	1	3741	0.325775	0.563191	0.404827	0.518331	0.399214
6	3	1	3837	0.286557	0.544102	0.360545	0.485963	0.37463
6	3	1	3933	0.345812	0.40531	0.395571	0.491766	0.391285
6	3	1	4029	0.298569	0.527777	0.365932	0.515048	0.378925
6	3	1	4125	0.334376	0.496611	0.382655	0.537209	0.385817
6	3	1	4221	0.271563	0.504166	0.38503	0.53196	0.386666
6	3	1	4317	0.372353	0.447283	0.394408	0.503701	0.391004
6	3	1	4413	0.324187	0.455556	0.377679	0.517297	0.37888
6	3	1	4509	0.308958	0.576337	0.374811	0.524678	0.374801
6	3	1	4605	0.32909	0.443596	0.394419	0.533039	0.398515
6	3	1	4701	0.323626	0.416124	0.382326	0.524868	0.385492
6	3	1	4797	0.352755	0.527597	0.389097	0.548589	0.398891
6	3	1	4893	0.265362	0.566624	0.370749	0.54657	0.373603
6	3	1	4989	0.291409	0.443765	0.408418	0.543648	0.409071
6	3	1	5085	0.333889	0.433604	0.381739	0.564797	0.398271
6	3	1	5181	0.345004	0.468931	0.393012	0.581035	0.411646
6	3	1	5277	0.34637	0.557528	0.353947	0.562051	0.371425
6	3	1	5373	0.320467	0.486362	0.379969	0.524418	0.380103
6	3	1	5469	0.297968	0.606757	0.387042	0.52843	0.380796
6	3	1	5565	0.326032	0.653478	0.357698	0.598569	0.374092
6	3	1	5661	0.301453	0.640961	0.38432	0.555754	0.398895
6	3	1	5757	0.315988	0.592573	0.381752	0.576558	0.397686
6	3	1	5853	0.374071	0.559549	0.415742	0.543969	0.407551
6	3	1	5949	0.303414	0.443029	0.406212	0.512962	0.401646
6	3	1	6045	0.365523	0.502187	0.377953	0.518312	0.391848
6	3	1	6141	0.357247	0.523313	0.40503	0.563389	0.402985
6	3	1	6237	0.239302	0.473621	0.407976	0.604698	0.40252
6	3	1	6333	0.335761	0.526064	0.387054	0.60595	0.380887
6	3	1	6429	0.30649	0.435283	0.396308	0.597826	0.40179
6	3	1	6525	0.314505	0.562455	0.383697	0.566303	0.396959
6	3	1	6621	0.30808	0.55463	0.384831	0.560821	0.388616
6	3	1	6717	0.301013	0.458223	0.392056	0.553774	0.408218
6	3	1	6813	0.288282	0.416421	0.382628	0.56425	0.39867
6	3	1	6909	0.332011	0.505003	0.408358	0.574497	0.408327
6	3	1	7005	0.347292	0.537944	0.40138	0.524608	0.416667
6	3	1	7101	0.333373	0.427548	0.38828	0.517758	0.402246
6	3	1	7197	0.310123	0.516418	0.396256	0.485659	0.392836
6	3	1	7293	0.280348	0.516705	0.366867	0.486966	0.375862
6	3	1	7389	0.305607	0.447088	0.394089	0.464643	0.395525
6	3	1	7485	0.294372	0.62193	0.365109	0.505198	0.388423
6	3	1	7581	0.320177	0.474509	0.375349	0.436328	0.377029
6	3	1	7677	0.332196	0.581319	0.398201	0.483782	0.397079
6	3	1	7773	0.343457	0.406285	0.390415	0.456966	0.399738
6	3	1	7869	0.329489	0.476395	0.389721	0.439224	0.400084
6	3	1	7965	0.337868	0.59993	0.397345	0.420026	0.405103
6	3	1	8061	0.337484	0.431058	0.376436	0.429431	0.389218
6	3	1	8157	0.312453	0.583032	0.393472	0.389649	0.388705
6	3	1	8253	0.244461	0.492452	0.384799	0.335631	0.396754
6	3	1	8349	0.311389	0.500505	0.377971	0.344498	0.383848
6	3	1	8445	0.298874	0.522188	0.404622	0.349819	0.385915
6	3	1	8541	0.285431	0.485422	0.396677	0.365499	0.398617
6	3	1	8637	0.294836	0.526292	0.391981	0.409527	0.396386
6	3	1	8733	0.350458	0.423043	0.388752	0.451457	0.400718
6	3	1	8829	0.33688	0.473643	0.362328	0.460006	0.37748
6	3	1	8925	0.290565	0.466084	0.405963	0.476431	0.412555
6	3	1	9021	0.339296	0.494838	0.398532	0.455103	0.404883
6	3	1	9117	0.331564	0.465395	0.407535	0.456154	0.406578
6	3	1	9213	0.339664	0.500562	0.405828	0.483258	0.39565
6	3	1	9309	0.326807	0.47048	0.422484	0.532276	0.403961
6	3	1	9405	0.310227	0.431774	0.397744	0.529423	0.407959
6	3	1	9501	0.379141	0.429186	0.371073	0.539208	0.397725
6	3	1	9597	0.266447	0.495172	0.386202	0.520323	0.395329
6	3	1	9693	0.269549	0.670309	0.386754	0.557584	0.387117
6	3	1	9789	0.290058	0.578833	0.398261	0.494614	0.402704
6	3	1	9885	0.332373	0.527446	0.394109	0.51173	0.389809
6	3	1	9981	0.314882	0.526079	0.382504	0.504318	0.389259
6	3	1	93	0.370877	0.358877	0.496569	0.501718	0.494796
6	3	1	189	0.436144	0.438278	0.485788	0.503534	0.491192
6	3	1	285	0.330866	0.406952	0.470897	0.499048	0.475935
6	3	1	381	0.349609	0.370118	0.460128	0.486837	0.458095
6	3	1	477	0.383146	0.467329	0.418703	0.490211	0.42956
6	3	1	573	0.336094	0.504839	0.412983	0.486798	0.410854
6	3	1	669	0.333892	0.475817	0.394853	0.49202	0.385656
6	3	1	765	0.383075	0.542455	0.394992	0.466977	0.393158
6	3	1	861	0.293473	0.486414	0.383537	0.44066	0.386536
6	3	1	957	0.291865	0.531784	0.381831	0.447256	0.386334
6	3	1	1053	0.33897	0.607971	0.379801	0.438783	0.381663
6	3	1	1149	0.287084	0.537484	0.373724	0.444245	0.37461
6	3	1	1245	0.275101	0.4614	0.370222	0.442847	0.380287
6	3	1	1341	0.402928	0.62828	0.388615	0.417013	0.393338
6	3	1	1437	0.356218	0.423022	0.383084	0.393073	0.386763
6	3	1	1533	0.289511	0.5048	0.399245	0.389482	0.400698
6	3	1	1629	0.339746	0.541814	0.379173	0.392155	0.384256
6	3	1	1725	0.359886	0.48378	0.397183	0.372173	0.403375
6	3	1	1821	0.316278	0.425959	0.379186	0.359805	0.380904
6	3	1	1917	0.288274	0.497126	0.391825	0.327813	0.385772
6	3	1	2013	0.287602	0.416248	0.390063	0.353073	0.388292
6	3	1	2109	0.29982	0.469853	0.381101	0.365336	0.391254
6	3	1	2205	0.306311	0.441007	0.384894	0.365316	0.381109
6	3	1	2301	0.33014	0.655483	0.377695	0.357342	0.382944
6	3	1	2397	0.316067	0.49338	0.38472	0.34416	0.387644
6	3	1	2493	0.353069	0.48976	0.390233	0.366025	0.392099
6	3	1	2589	0.314712	0.573589	0.401912	0.379144	0.39882
6	3	1	2685	0.405637	0.442746	0.404122	0.377078	0.40996
6	3	1	2781	0.297541	0.578606	0.384957	0.38783	0.386228
6	3	1	2877	0.244099	0.454227	0.391101	0.376716	0.399102
6	3	1	2973	0.29798	0.49804	0.391268	0.363391	0.39683
6	3	1	3069	0.288775	0.548358	0.369391	0.403067	0.379842
6	3	1	3165	0.328359	0.591985	0.368935	0.418885	0.365618
6	3	1	3261	0.315944	0.516874	0.381737	0.453167	0.379637
6	3	1	3357	0.35268	0.507435	0.383454	0.453321	0.392802
6	3	1	3453	0.238618	0.564955	0.389589	0.432668	0.387767
6	3	1	3549	0.333103	0.54349	0.382175	0.459051	0.39176
6	3	1	3645	0.271933	0.556332	0.400309	0.450811	0.402126
6	3	1	3741	0.359186	0.547677	0.387481	0.445873	0.379817
6	3	1	3837	0.301891	0.623515	0.371749	0.48468	0.382935
6	3	1	3933	0.342282	0.519326	0.41084	0.520596	0.410637
6	3	1	4029	0.357756	0.47724	0.399697	0.502066	0.404568
6	3	1	4125	0.33976	0.44801	0.378035	0.489019	0.370917
6	3	1	4221	0.277956	0.527316	0.369679	0.478726	0.380296
6	3	1	4317	0.319082	0.434812	0.39554	0.48494	0.388991
6	3	1	4413	0.37449	0.487924	0.392042	0.555573	0.391529
6	3	1	4509	0.272422	0.502349	0.376744	0.560272	0.388007
6	3	1	4605	0.310996	0.470343	0.369497	0.57283	0.389171
6	3	1	4701	0.336422	0.479499	0.40566	0.519186	0.402097
6	3	1	4797	0.330009	0.56672	0.362893	0.538518	0.370835
6	3	1	4893	0.326677	0.48157	0.393427	0.559726	0.389667
6	3	1	4989	0.295368	0.590582	0.390625	0.518667	0.39044
6	3	1	5085	0.338874	0.537621	0.395696	0.53382	0.38312
6	3	1	5181	0.330112	0.472387	0.395265	0.517063	0.392832
6	3	1	5277	0.307342	0.517346	0.388244	0.556688	0.398656
6	3	1	5373	0.370063	0.521662	0.384993	0.562572	0.380539
6	3	1	5469	0.309684	0.461401	0.381873	0.573606	0.394147
6	3	1	5565	0.335273	0.557163	0.39571	0.559832	0.389162
6	3	1	5661	0.273013	0.428813	0.382875	0.531889	0.387785
6	3	1	5757	0.30647	0.472912	0.396861	0.572467	0.404523
6	3	1	5853	0.326411	0.439492	0.384202	0.537655	0.384944
6	3	1	5949	0.299108	0.538806	0.395613	0.567801	0.398298
6	3	1	6045	0.314318	0.518618	0.382153	0.603831	0.381463
6	3	1	6141	0.308085	0.521079	0.380412	0.657985	0.393386
6	3	1	6237	0.236193	0.562683	0.412371	0.633589	0.416203
6	3	1	6333	0.328214	0.578497	0.400464	0.636106	0.410963
6	3	1	6429	0.351003	0.479197	0.400927	0.644709	0.40138
6	3	1	6525	0.296966	0.528145	0.401649	0.677809	0.389094
6	3	1	6621	0.36035	0.560978	0.385756	0.693821	0.391197
6	3	1	6717	0.314508	0.581202	0.385431	0.733651	0.386427
6	3	1	6813	0.281728	0.457859	0.393098	0.726961	0.38711
6	3	1	6909	0.32238	0.406022	0.401735	0.718443	0.396197
6	3	1	7005	0.352402	0.494932	0.393082	0.67585	0.392358
6	3	1	7101	0.384765	0.499693	0.392977	0.696805	0.391222
6	3	1	7197	0.333872	0.532597	0.410807	0.720609	0.415054
6	3	1	7293	0.286431	0.649802	0.391704	0.718419	0.381533
6	3	1	7389	0.301332	0.552469	0.379109	0.742545	0.380362
6	3	1	7485	0.333306	0.472104	0.382104	0.757303	0.391209
6	3	1	7581	0.34063	0.468639	0.378529	0.747065	0.379615
6	3	1	7677	0.332415	0.508957	0.401742	0.735612	0.402614
6	3	1	7773	0.306449	0.519166	0.385263	0.746692	0.391946
6	3	1	7869	0.318317	0.453491	0.402054	0.753703	0.400297
6	3	1	7965	0.331439	0.461819	0.405984	0.774205	0.405614
6	3	1	8061	0.284881	0.514981	0.381924	0.750639	0.379505
6	3	1	8157	0.272127	0.559114	0.379429	0.766334	0.383275
6	3	1	8253	0.281958	0.505179	0.386576	0.770513	0.38521
6	3	1	8349	0.38386	0.453857	0.366917	0.733258	0.376395
6	3	1	8445	0.35839	0.542833	0.394978	0.708779	0.388525
6	3	1	8541	0.339603	0.488871	0.392537	0.676958	0.395805
6	3	1	8637	0.363396	0.53597	0.381762	0.692348	0.380581
6	3	1	8733	0.30487	0.515591	0.395448	0.742685	0.398828
6	3	1	8829	0.3085	0.528545	0.375888	0.788312	0.381856
6	3	1	8925	0.23823	0.478366	0.38033	0.754145	0.387594
6	3	1	9021	0.284265	0.448507	0.403364	0.780866	0.402467
6	3	1	9117	0.338886	0.639362	0.377033	0.802478	0.386581
6	3	1	9213	0.395121	0.472449	0.405865	0.77576	0.399804
6	3	1	9309	0.275595	0.447023	0.376031	0.806232	0.390109
6	3	1	9405	0.295015	0.466872	0.388253	0.792291	0.400591
6	3	1	9501	0.304172	0.493571	0.412706	0.804446	0.407667
6	3	1	9597	0.282916	0.479536	0.398663	0.790561	0.39911
6	3	1	9693	0.323661	0.50888	0.388263	0.793934	0.381728
6	3	1	9789	0.296835	0.419632	0.390549	0.805347	0.400882
6	3	1	9885	0.376927	0.484223	0.422386	0.817901	0.423119
6	3	1	9981	0.321991	0.524995	0.380723	0.798487	0.390917
6	3	1	93	0.297733	0.421449	0.500662	0.501314	0.494156
6	3	1	189	0.364824	0.419903	0.471815	0.496482	0.478083
6	3	1	285	0.372673	0.359754	0.459446	0.497572	0.468748
6	3	1	381	0.35965	0.483054	0.435821	0.501665	0.434487
6	3	1	477	0.322522	0.501339	0.412061	0.49246	0.415223
6	3	1	573	0.306604	0.526439	0.388792	0.489433	0.398607
6	3	1	669	0.267674	0.503587	0.393676	0.477783	0.402316
6	3	1	765	0.359911	0.495223	0.385156	0.475538	0.39331
6	3	1	861	0.282921	0.610085	0.393007	0.482562	0.386204
6	3	1	957	0.30349	0.583098	0.389497	0.467537	0.381203
6	3	1	1053	0.342228	0.503776	0.386182	0.469107	0.398735
6	3	1	1149	0.268324	0.437373	0.376796	0.489402	0.376922
6	3	1	1245	0.355737	0.496629	0.395556	0.495974	0.403836
6	3	1	1341	0.366432	0.512109	0.384157	0.509837	0.391232
6	3	1	1437	0.324361	0.463245	0.384825	0.507078	0.389646
6	3	1	1533	0.242486	0.476992	0.356109	0.511658	0.377149
6	3	1	1629	0.362645	0.514407	0.384154	0.494213	0.382657
6	3	1	1725	0.270606	0.627948	0.371148	0.499962	0.375429
6	3	1	1821	0.349376	0.509487	0.36437	0.524457	0.37
6	3	1	1917	0.307329	0.534077	0.380465	0.528667	0.387356
6	3	1	2013	0.334669	0.550187	0.375943	0.532518	0.390275
6	3	1	2109	0.296355	0.477014	0.39028	0.524132	0.399209
6	3	1	2205	0.304843	0.485528	0.384604	0.525758	0.386942
6	3	1	2301	0.240285	0.571824	0.370062	0.525511	0.38671
6	3	1	2397	0.326083	0.610494	0.378098	0.503115	0.386133
6	3	1	2493	0.299915	0.511466	0.39593	0.46909	0.398899
6	3	1	2589	0.317555	0.650825	0.382853	0.4887	0.390988
6	3	1	2685	0.262495	0.57652	0.366518	0.465246	0.37473
6	3	1	2781	0.342	0.496537	0.389666	0.44948	0.387783
6	3	1	2877	0.269312	0.504813	0.392575	0.457837	0.392204
6	3	1	2973	0.321594	0.47591	0.394928	0.461257	0.404287
6	3	1	3069	0.312483	0.555894	0.376489	0.441099	0.380173
6	3	1	3165	0.298273	0.495501	0.375431	0.434347	0.377306
6	3	1	3261	0.259857	0.46236	0.380085	0.422027	0.38126
6	3	1	3357	0.328277	0.455349	0.388786	0.422817	0.381478
6	3	1	3453	0.329759	0.519722	0.396726	0.402719	0.389739
6	3	1	3549	0.320671	0.543169	0.388427	0.375401	0.402614
6	3	1	3645	0.324738	0.496769	0.403397	0.367915	0.405954
6	3	1	3741	0.28117	0.63242	0.381285	0.34326	0.394379
6	3	1	3837	0.299601	0.544552	0.367459	0.378569	0.378336
6	3	1	3933	0.317954	0.470283	0.380793	0.404794	0.396178
6	3	1	4029	0.321553	0.553362	0.361842	0.39999	0.369353
6	3	1	4125	0.304959	0.532029	0.386944	0.410219	0.402571
6	3	1	4221	0.30745	0.534975	0.388676	0.421122	0.386234
6	3	1	4317	0.308352	0.506051	0.405224	0.437624	0.402359
6	3	1	4413	0.387407	0.425075	0.383182	0.482463	0.39042
6	3	1	4509	0.376897	0.542837	0.388522	0.500293	0.399563
6	3	1	4605	0.311514	0.556437	0.371951	0.535031	0.390619
6	3	1	4701	0.338709	0.463063	0.388509	0.533173	0.39329
6	3	1	4797	0.340513	0.489549	0.39514	0.530395	0.39969
6	3	1	4893	0.335327	0.459555	0.398923	0.539501	0.404319
6	3	1	4989	0.311832	0.496693	0.394037	0.539406	0.393446
6	3	1	5085	0.28615	0.523708	0.385501	0.516373	0.392301
6	3	1	5181	0.328865	0.398846	0.398083	0.475522	0.404027
6	3	1	5277	0.310359	0.476444	0.391818	0.415729	0.395098
6	3	1	5373	0.297324	0.552498	0.389264	0.428379	0.396566
6	3	1	5469	0.345507	0.599131	0.377439	0.416296	0.385547
6	3	1	5565	0.314066	0.499993	0.393109	0.425253	0.402795
6	3	1	5661	0.27482	0.518229	0.371511	0.416509	0.378972
6	3	1	5757	0.333115	0.541653	0.375847	0.428987	0.373897
6	3	1	5853	0.339301	0.487893	0.400888	0.422435	0.397617
6	3	1	5949	0.274089	0.582941	0.398071	0.402684	0.398774
6	3	1	6045	0.392921	0.528371	0.392824	0.41403	0.395003
6	3	1	6141	0.322866	0.456387	0.38815	0.404905	0.395814
6	3	1	6237	0.293176	0.52574	0.376479	0.416069	0.375775
6	3	1	6333	0.322567	0.518543	0.364773	0.434307	0.38054
6	3	1	6429	0.320143	0.531339	0.38003	0.485768	0.381997
6	3	1	6525	0.353404	0.632069	0.386834	0.485201	0.395999
6	3	1	6621	0.301617	0.45988	0.380523	0.47967	0.377346
6	3	1	6717	0.302694	0.544738	0.374646	0.475577	0.376348
6	3	1	6813	0.276824	0.544025	0.383261	0.461286	0.394648
6	3	1	6909	0.298809	0.525384	0.37052	0.456289	0.373829
6	3	1	7005	0.350463	0.502749	0.38994	0.504688	0.39293
6	3	1	7101	0.297587	0.550029	0.398969	0.525646	0.398952
6	3	1	7197	0.329372	0.455621	0.387439	0.503589	0.391971
6	3	1	7293	0.279525	0.524563	0.373071	0.523088	0.379626
6	3	1	7389	0.254098	0.455932	0.356836	0.568069	0.361542
6	3	1	7485	0.301737	0.537121	0.385435	0.585177	0.386159
6	3	1	7581	0.380576	0.498375	0.38371	0.572877	0.388864
6	3	1	7677	0.25082	0.468043	0.384284	0.576874	0.393619
6	3	1	7773	0.315105	0.460857	0.395706	0.592587	0.396834
6	3	1	7869	0.329241	0.531288	0.361596	0.614244	0.366844
6	3	1	7965	0.354559	0.528935	0.378473	0.622761	0.390303
6	3	1	8061	0.277135	0.535847	0.370278	0.613167	0.381731
6	3	1	8157	0.338677	0.495145	0.375837	0.642448	0.382142
6	3	1	8253	0.272118	0.546699	0.387462	0.625848	0.387581
6	3	1	8349	0.33958	0.495504	0.40104	0.663255	0.39827
6	3	1	8445	0.312177	0.540584	0.39526	0.661547	0.396789
6	3	1	8541	0.331876	0.59124	0.386536	0.688258	0.387898
6	3	1	8637	0.325761	0.533517	0.391271	0.661507	0.392503
6	3	1	8733	0.312329	0.517184	0.391304	0.666312	0.398602
6	3	1	8829	0.284135	0.52396	0.392507	0.652028	0.38511
6	3	1	8925	0.327606	0.54683	0.368675	0.638011	0.375501
6	3	1	9021	0.359149	0.53182	0.382099	0.638732	0.38401
6	3	1	9117	0.279379	0.587901	0.369853	0.633946	0.375146
6	3	1	9213	0.326937	0.502603	0.390512	0.68334	0.39533
6	3	1	9309	0.306016	0.471164	0.39436	0.694907	0.40292
6	3	1	9405	0.296258	0.525032	0.379695	0.690219	0.382814
6	3	1	9501	0.318268	0.467454	0.378209	0.716407	0.392367
6	3	1	9597	0.322457	0.537253	0.396358	0.722942	0.397373
6	3	1	9693	0.267625	0.577546	0.382107	0.724868	0.381936
6	3	1	9789	0.376168	0.579038	0.393949	0.666935	0.388729
6	3	1	9885	0.305624	0.455866	0.410407	0.591657	0.402827
6	3	1	9981	0.34677	0.516795	0.414067	0.569193	0.416369
6	3	1	93	0.460671	0.327911	0.492756	0.50061	0.49656
6	3	1	189	0.428709	0.455726	0.479504	0.504111	0.475873
6	3	1	285	0.399192	0.373518	0.444984	0.509464	0.449395
6	3	1	381	0.296305	0.518716	0.411792	0.49664	0.419801
6	3	1	477	0.331645	0.406851	0.396695	0.496595	0.393921
6	3	1	573	0.332898	0.515412	0.377235	0.478304	0.380926
6	3	1	669	0.282206	0.493943	0.368018	0.470471	0.372345
6	3	1	765	0.284809	0.464019	0.387749	0.4781	0.389845
6	3	1	861	0.313556	0.514892	0.398793	0.470877	0.39879
6	3	1	957	0.267013	0.525873	0.372688	0.482532	0.386628
6	3	1	1053	0.358487	0.551374	0.382435	0.489253	0.385042
6	3	1	1149	0.313823	0.517703	0.383387	0.484739	0.393121
6	3	1	1245	0.272841	0.570507	0.390896	0.476092	0.386858
6	3	1	1341	0.27362	0.573473	0.391617	0.449962	0.39714
6	3	1	1437	0.306927	0.454825	0.388889	0.458938	0.398062
6	3	1	1533	0.28925	0.581364	0.384627	0.468339	0.385535
6	3	1	1629	0.336731	0.548858	0.362297	0.450071	0.373112
6	3	1	1725	0.385749	0.432073	0.373926	0.450892	0.379293
6	3	1	1821	0.30828	0.587947	0.37997	0.432105	0.37865
6	3	1	1917	0.305219	0.52228	0.380635	0.439328	0.374359
6	3	1	2013	0.246116	0.465717	0.396224	0.478974	0.39499
6	3	1	2109	0.338397	0.554106	0.37814	0.495367	0.378241
6	3	1	2205	0.343074	0.568894	0.379825	0.488587	0.380599
6	3	1	2301	0.328283	0.573276	0.379912	0.493564	0.389353
6	3	1	2397	0.330578	0.493197	0.385077	0.498182	0.392519
6	3	1	2493	0.320209	0.478626	0.402748	0.508501	0.403598
6	3	1	2589	0.309195	0.565371	0.388485	0.49883	0.399003
6	3	1	2685	0.311881	0.5683	0.384524	0.472726	0.391042
6	3	1	2781	0.227357	0.44695	0.374922	0.463242	0.381783
6	3	1	2877	0.344194	0.448266	0.416095	0.470201	0.410063
6	3	1	2973	0.284348	0.423771	0.405625	0.449018	0.395216
6	3	1	3069	0.336585	0.538508	0.4	0.459902	0.400658
6	3	1	3165	0.334542	0.52567	0.394939	0.463369	0.400849
6	3	1	3261	0.305526	0.494193	0.388663	0.472803	0.387137
6	3	1	3357	0.295367	0.477679	0.367194	0.450137	0.380679
6	3	1	3453	0.316906	0.523419	0.39747	0.456243	0.389349
6	3	1	3549	0.289485	0.614543	0.373963	0.495208	0.379953
6	3	1	3645	0.379379	0.527726	0.395516	0.528297	0.390554
6	3	1	3741	0.268479	0.543708	0.371449	0.529085	0.378823
6	3	1	3837	0.337895	0.503143	0.384985	0.512647	0.389909
6	3	1	3933	0.361883	0.45455	0.399256	0.519279	0.389503
6	3	1	4029	0.268034	0.514058	0.35848	0.530118	0.369912
6	3	1	4125	0.331453	0.504374	0.382909	0.508262	0.391387
6	3	1	4221	0.290969	0.484535	0.393595	0.534662	0.393849
6	3	1	4317	0.31518	0.466711	0.389504	0.568778	0.383524
6	3	1	4413	0.316739	0.570057	0.394109	0.609764	0.391561
6	3	1	4509	0.296213	0.608163	0.390323	0.623826	0.388787
6	3	1	4605	0.322956	0.443009	0.395266	0.661312	0.395499
6	3	1	4701	0.317135	0.492804	0.411339	0.633987	0.404147
6	3	1	4797	0.327052	0.492001	0.383886	0.644722	0.388692
6	3	1	4893	0.310191	0.457852	0.392024	0.593444	0.400024
6	3	1	4989	0.316057	0.565395	0.397489	0.602527	0.397855
6	3	1	5085	0.343045	0.496849	0.398492	0.628567	0.403291
6	3	1	5181	0.300008	0.518503	0.398978	0.608187	0.398482
6	3	1	5277	0.364548	0.436861	0.424186	0.649781	0.421904
6	3	1	5373	0.325583	0.452793	0.406798	0.625696	0.404927
6	3	1	5469	0.356882	0.605095	0.398469	0.652239	0.415192
6	3	1	5565	0.303494	0.455698	0.366046	0.669843	0.386797
6	3	1	5661	0.330465	0.459034	0.385168	0.651389	0.400199
6	3	1	5757	0.333617	0.553755	0.382615	0.601718	0.389705
6	3	1	5853	0.350327	0.48089	0.391515	0.621275	0.399757
6	3	1	5949	0.282804	0.482809	0.383382	0.644774	0.381028
6	3	1	6045	0.261185	0.650898	0.380725	0.636115	0.388521
6	3	1	6141	0.29765	0.611017	0.399115	0.692775	0.403516
6	3	1	6237	0.338438	0.589959	0.39469	0.698318	0.39763
6	3	1	6333	0.297085	0.563473	0.402086	0.709034	0.402524
6	3	1	6429	0.400756	0.537708	0.38429	0.748192	0.389248
6	3	1	6525	0.298688	0.477404	0.40472	0.704801	0.389637
6	3	1	6621	0.31369	0.483849	0.380149	0.666019	0.378756
6	3	1	6717	0.289682	0.628316	0.372139	0.636038	0.395143
6	3	1	6813	0.306216	0.513733	0.40094	0.602355	0.403866
6	3	1	6909	0.332081	0.553871	0.378899	0.596651	0.383918
6	3	1	7005	0.349957	0.466199	0.402667	0.576214	0.402443
6	3	1	7101	0.303987	0.457297	0.401039	0.568313	0.399554
6	3	1	7197	0.320266	0.583409	0.378882	0.579037	0.390525
6	3	1	7293	0.290601	0.366	0.417819	0.591746	0.414182
6	3	1	7389	0.267967	0.520009	0.379491	0.603402	0.385115
6	3	1	7485	0.257558	0.447363	0.385479	0.631379	0.387911
6	3	1	7581	0.283527	0.557948	0.374425	0.626209	0.384859
6	3	1	7677	0.290848	0.645645	0.392341	0.646041	0.395797
6	3	1	7773	0.362214	0.43896	0.390705	0.623339	0.383745
6	3	1	7869	0.284878	0.523328	0.396671	0.649161	0.404012
6	3	1	7965	0.322461	0.576266	0.397888	0.646702	0.393067
6	3	1	8061	0.279035	0.451233	0.381552	0.667824	0.382487
6	3	1	8157	0.300082	0.511855	0.392662	0.662807	0.401179
6	3	1	8253	0.325458	0.428807	0.394939	0.638903	0.403733
6	3	1	8349	0.280352	0.508694	0.392253	0.640536	0.401788
6	3	1	8445	0.362886	0.506597	0.400299	0.637304	0.392017
6	3	1	8541	0.312084	0.497617	0.382239	0.591751	0.391604
6	3	1	8637	0.366748	0.42909	0.41276	0.623032	0.410491
6	3	1	8733	0.321246	0.434585	0.379674	0.587378	0.392269
6	3	1	8829	0.362841	0.518005	0.409118	0.589747	0.407945
6	3	1	8925	0.280762	0.605323	0.413162	0.603003	0.415938
6	3	1	9021	0.2907	0.539424	0.367054	0.55084	0.374828
6	3	1	9117	0.322608	0.497796	0.387068	0.549563	0.388543
6	3	1	9213	0.289315	0.538092	0.409635	0.530479	0.402349
6	3	1	9309	0.304274	0.529293	0.384536	0.518547	0.382921
6	3	1	9405	0.370907	0.491407	0.375077	0.491192	0.392805
6	3	1	9501	0.300175	0.503217	0.378818	0.561221	0.388234
6	3	1	9597	0.299374	0.540746	0.386009	0.535425	0.38559
6	3	1	9693	0.301842	0.542031	0.400884	0.551782	0.403392
6	3	1	9789	0.33817	0.530645	0.390952	0.517967	0.400423
6	3	1	9885	0.266983	0.474433	0.386988	0.505638	0.390383
6	3	1	9981	0.303192	0.407023	0.406811	0.49472	0.406968
6	3	1	93	0.530112	0.404217	0.491532	0.500953	0.499398
6	3	1	189	0.378332	0.42202	0.469036	0.48713	0.487596
6	3	1	285	0.426347	0.453307	0.474313	0.476303	0.467701
6	3	1	381	0.430823	0.365167	0.458265	0.478277	0.447039
6	3	1	477	0.284444	0.533733	0.415175	0.496683	0.406954
6	3	1	573	0.304195	0.493563	0.415708	0.480303	0.40895
6	3	1	669	0.374221	0.511876	0.388473	0.488854	0.398372
6	3	1	765	0.295728	0.542557	0.40077	0.475606	0.396908
6	3	1	861	0.341802	0.640227	0.397042	0.479789	0.389278
6	3	1	957	0.315618	0.50468	0.370231	0.477391	0.380725
6	3	1	1053	0.26291	0.474173	0.379213	0.469306	0.38052
6	3	1	1149	0.278536	0.521178	0.375212	0.46745	0.383774
6	3	1	1245	0.316594	0.425333	0.392504	0.462624	0.396347
6	3	1	1341	0.326761	0.521794	0.407965	0.470273	0.409099
6	3	1	1437	0.337661	0.45044	0.400159	0.461454	0.388542
6	3	1	1533	0.31019	0.570348	0.380981	0.472406	0.379147
6	3	1	1629	0.332262	0.500618	0.370647	0.453164	0.367158
6	3	1	1725	0.274455	0.553712	0.389956	0.434773	0.388541
6	3	1	1821	0.272285	0.510111	0.372129	0.460082	0.380805
6	3	1	1917	0.30781	0.620476	0.402439	0.454337	0.394094
6	3	1	2013	0.305808	0.568929	0.395735	0.447473	0.408846
6	3	1	2109	0.368224	0.508575	0.39941	0.471003	0.400657
6	3	1	2205	0.287074	0.528005	0.395888	0.4838	0.399751
6	3	1	2301	0.291442	0.481518	0.375778	0.480969	0.382181
6	3	1	2397	0.309851	0.494129	0.376814	0.473122	0.380353
6	3	1	2493	0.284968	0.445487	0.383482	0.497895	0.374318
6	3	1	2589	0.295259	0.558981	0.385629	0.528901	0.386933
6	3	1	2685	0.296434	0.517317	0.387336	0.532328	0.386374
6	3	1	2781	0.297283	0.499816	0.389747	0.576811	0.397535
6	3	1	2877	0.316809	0.555189	0.387097	0.578423	0.39859
6	3	1	2973	0.347282	0.51721	0.378655	0.598185	0.3896
6	3	1	3069	0.311104	0.409272	0.385174	0.587696	0.392667
6	3	1	3165	0.325176	0.51666	0.374018	0.594507	0.384236
6	3	1	3261	0.284442	0.490774	0.383692	0.612109	0.396786
6	3	1	3357	0.332478	0.561571	0.383915	0.645494	0.390203
6	3	1	3453	0.32749	0.693823	0.384812	0.643054	0.388756
6	3	1	3549	0.334917	0.502116	0.395497	0.648312	0.400469
6	3	1	3645	0.272732	0.581814	0.408872	0.620219	0.405418
6	3	1	3741	0.299127	0.449796	0.389864	0.650795	0.397155
6	3	1	3837	0.35366	0.511606	0.420308	0.618384	0.419613
6	3	1	3933	0.295058	0.426211	0.415184	0.606899	0.407297
6	3	1	4029	0.270255	0.475855	0.386197	0.589861	0.380048
6	3	1	4125	0.264483	0.555815	0.382353	0.572683	0.383554
6	3	1	4221	0.36674	0.525736	0.40797	0.579193	0.402508
6	3	1	4317	0.284623	0.576165	0.376696	0.601899	0.377976
6	3	1	4413	0.345125	0.380068	0.385248	0.583293	0.38499
6	3	1	4509	0.294429	0.47517	0.392948	0.59222	0.403032
6	3	1	4605	0.379833	0.569627	0.382508	0.605291	0.381681
6	3	1	4701	0.339956	0.474218	0.384914	0.607081	0.376903
6	3	1	4797	0.332057	0.482791	0.372067	0.589405	0.390625
6	3	1	4893	0.285238	0.472264	0.386127	0.585039	0.392267
6	3	1	4989	0.298862	0.595146	0.38695	0.581044	0.387276
6	3	1	5085	0.286025	0.472983	0.377492	0.566467	0.371882
6	3	1	5181	0.324719	0.499131	0.372781	0.582123	0.390118
6	3	1	5277	0.299776	0.511211	0.39239	0.58718	0.3998
6	3	1	5373	0.273908	0.426963	0.382074	0.603422	0.387803
6	3	1	5469	0.316772	0.428918	0.388138	0.615648	0.393804
6	3	1	5565	0.359192	0.528094	0.367718	0.641109	0.379862
6	3	1	5661	0.317498	0.544025	0.394337	0.628893	0.400997
6	3	1	5757	0.32916	0.553237	0.39744	0.653268	0.401643
6	3	1	5853	0.341619	0.517575	0.36814	0.698789	0.37646
6	3	1	5949	0.270723	0.531379	0.388055	0.683159	0.395383
6	3	1	6045	0.340359	0.468436	0.397428	0.696764	0.402429
6	3	1	6141	0.306497	0.530174	0.384935	0.729817	0.392565
6	3	1	6237	0.290078	0.532863	0.381767	0.699146	0.383507
6	3	1	6333	0.270786	0.65812	0.384925	0.700834	0.38174
6	3	1	6429	0.270954	0.526948	0.37985	0.693023	0.382596
6	3	1	6525	0.324834	0.472281	0.382389	0.673859	0.389685
6	3	1	6621	0.336725	0.468139	0.376667	0.667196	0.395716
6	3	1	6717	0.361974	0.475875	0.355761	0.634826	0.374895
6	3	1	6813	0.316645	0.573541	0.386486	0.593687	0.393845
6	3	1	6909	0.349423	0.521061	0.372647	0.634313	0.381505
6	3	1	7005	0.333974	0.414598	0.408436	0.671301	0.413456
6	3	1	7101	0.30667	0.468231	0.390382	0.686889	0.402129
6	3	1	7197	0.333502	0.512528	0.386765	0.68057	0.381265
6	3	1	7293	0.35405	0.528094	0.397264	0.684975	0.403637
6	3	1	7389	0.268993	0.532615	0.38257	0.677847	0.382907
6	3	1	7485	0.32873	0.511673	0.378431	0.698735	0.388255
6	3	1	7581	0.327215	0.456656	0.386115	0.672867	0.390291
6	3	1	7677	0.356395	0.487012	0.394277	0.641587	0.393803
6	3	1	7773	0.337599	0.526177	0.405255	0.62482	0.407063
6	3	1	7869	0.33972	0.579692	0.375307	0.590703	0.376737
6	3	1	7965	0.33518	0.568415	0.38695	0.571745	0.387704
6	3	1	8061	0.326809	0.54851	0.372973	0.605958	0.376772
6	3	1	8157	0.324839	0.47746	0.40916	0.607929	0.403333
6	3	1	8253	0.289308	0.495494	0.399848	0.610367	0.398481
6	3	1	8349	0.345176	0.477444	0.37473	0.622954	0.381715
6	3	1	8445	0.310097	0.469969	0.388113	0.67432	0.395222
6	3	1	8541	0.260478	0.524343	0.398225	0.682792	0.394524
6	3	1	8637	0.331689	0.521308	0.374603	0.667787	0.387638
6	3	1	8733	0.3365	0.521412	0.417385	0.63333	0.409067
6	3	1	8829	0.367542	0.423855	0.418605	0.598833	0.414927
6	3	1	8925	0.299414	0.503197	0.392804	0.600277	0.401173
6	3	1	9021	0.381268	0.450167	0.395197	0.549429	0.402599
6	3	1	9117	0.300719	0.537998	0.382526	0.534971	0.395155
6	3	1	9213	0.268296	0.465023	0.391605	0.574295	0.405235
6	3	1	9309	0.298974	0.549046	0.376489	0.590937	0.395029
6	3	1	9405	0.310866	0.513372	0.387651	0.56519	0.396969
6	3	1	9501	0.332893	0.578964	0.397248	0.592446	0.396911
6	3	1	9597	0.341151	0.603597	0.400768	0.558739	0.391054
6	3	1	9693	0.287313	0.497028	0.379798	0.61175	0.387517
6	3	1	9789	0.336374	0.458435	0.405599	0.601735	0.40728
6	3	1	9885	0.301804	0.639327	0.393787	0.589726	0.400616
6	3	1	9981	0.323824	0.581643	0.363582	0.558138	0.376442
6	3	1	93	0.432017	0.373728	0.489818	0.498654	0.498646
6	3	1	189	0.37487	0.399611	0.484375	0.4932	0.482807
6	3	1	285	0.349808	0.411521	0.439583	0.502844	0.447305
6	3	1	381	0.291963	0.493157	0.413037	0.497184	0.415163
6	3	1	477	0.283449	0.508436	0.408929	0.503093	0.40496
6	3	1	573	0.325155	0.459455	0.388905	0.524715	0.396871
6	3	1	669	0.298115	0.528019	0.389177	0.522953	0.396762
6	3	1	765	0.326303	0.579807	0.395097	0.52941	0.384076
6	3	1	861	0.267868	0.476648	0.377711	0.530522	0.375363
6	3	1	957	0.313551	0.600794	0.366071	0.543689	0.379853
6	3	1	1053	0.296128	0.659332	0.368358	0.55235	0.383235
6	3	1	1149	0.332633	0.502447	0.403226	0.555971	0.396673
6	3	1	1245	0.327222	0.441372	0.384341	0.554851	0.388139
6	3	1	1341	0.297102	0.545295	0.393495	0.562034	0.393203
6	3	1	1437	0.255232	0.559783	0.388856	0.533416	0.390536
6	3	1	1533	0.275066	0.511652	0.394792	0.5634	0.389925
6	3	1	1629	0.318248	0.467828	0.416204	0.547154	0.411638
6	3	1	1725	0.314144	0.508339	0.374962	0.537758	0.383946
6	3	1	1821	0.355611	0.590276	0.370977	0.557988	0.38553
6	3	1	1917	0.284687	0.522175	0.395671	0.568007	0.388771
6	3	1	2013	0.256191	0.469627	0.36396	0.55136	0.370929
6	3	1	2109	0.271023	0.549699	0.370707	0.552589	0.368958
6	3	1	2205	0.279822	0.619856	0.378179	0.53375	0.392011
6	3	1	2301	0.333922	0.54467	0.402711	0.534845	0.400107
6	3	1	2397	0.375622	0.453463	0.39003	0.564155	0.392187
6	3	1	2493	0.254645	0.450238	0.377406	0.566436	0.384969
6	3	1	2589	0.288971	0.405254	0.387629	0.532219	0.397956
6	3	1	2685	0.241715	0.428589	0.373503	0.541784	0.38687
6	3	1	2781	0.298154	0.516628	0.384818	0.543115	0.386005
6	3	1	2877	0.371511	0.386763	0.390047	0.546541	0.398324
6	3	1	2973	0.340125	0.553625	0.401587	0.5311	0.394363
6	3	1	3069	0.268956	0.590362	0.370175	0.572334	0.374495
6	3	1	3165	0.321267	0.506363	0.397717	0.560371	0.398225
6	3	1	3261	0.324279	0.526377	0.392273	0.596231	0.39261
6	3	1	3357	0.322003	0.543618	0.368855	0.595913	0.370845
6	3	1	3453	0.303172	0.6142	0.380419	0.611493	0.387364
6	3	1	3549	0.309793	0.538783	0.385607	0.625204	0.387927
6	3	1	3645	0.302747	0.584365	0.365882	0.62713	0.383894
6	3	1	3741	0.29348	0.507629	0.374471	0.627618	0.380293
6	3	1	3837	0.317185	0.589363	0.396456	0.651827	0.400836
6	3	1	3933	0.26974	0.583202	0.393831	0.672732	0.400207
6	3	1	4029	0.252162	0.530609	0.360087	0.647158	0.36565
6	3	1	4125	0.34308	0.474957	0.376507	0.642816	0.390152
6	3	1	4221	0.300073	0.511725	0.387097	0.635218	0.394185
6	3	1	4317	0.333422	0.452405	0.405469	0.62053	0.406623
6	3	1	4413	0.344055	0.523781	0.387826	0.704755	0.397775
6	3	1	4509	0.342072	0.489095	0.412649	0.706545	0.406746
6	3	1	4605	0.299421	0.597249	0.397884	0.721499	0.392984
6	3	1	4701	0.304065	0.488759	0.394524	0.701707	0.407907
6	3	1	4797	0.33984	0.421808	0.402568	0.68121	0.414842
6	3	1	4893	0.286132	0.482672	0.390826	0.697164	0.383515
6	3	1	4989	0.320018	0.516525	0.38871	0.750085	0.40069
6	3	1	5085	0.352811	0.540067	0.38841	0.739049	0.39242
6	3	1	5181	0.335203	0.478329	0.398378	0.787977	0.399724
6	3	1	5277	0.330705	0.453457	0.40366	0.789826	0.406077
6	3	1	5373	0.295596	0.552289	0.381698	0.757288	0.390356
6	3	1	5469	0.331245	0.435819	0.397365	0.733447	0.400583
6	3	1	5565	0.298915	0.501484	0.388354	0.746761	0.397607
6	3	1	5661	0.375823	0.469362	0.388789	0.757882	0.383168
6	3	1	5757	0.296492	0.523298	0.391172	0.74786	0.393244
6	3	1	5853	0.353004	0.465279	0.393661	0.732609	0.400242
6	3	1	5949	0.338468	0.512041	0.386405	0.731636	0.395895
6	3	1	6045	0.312687	0.467389	0.406942	0.684465	0.400934
6	3	1	6141	0.273487	0.522208	0.389681	0.686371	0.374416
6	3	1	6237	0.330107	0.519046	0.394056	0.695334	0.394758
6	3	1	6333	0.339193	0.552034	0.376648	0.702767	0.384578
6	3	1	6429	0.394156	0.558915	0.395154	0.697185	0.396134
6	3	1	6525	0.279658	0.4045	0.384985	0.667803	0.382872
6	3	1	6621	0.33337	0.551697	0.361997	0.67921	0.381038
6	3	1	6717	0.287308	0.48856	0.365224	0.656934	0.376557
6	3	1	6813	0.279688	0.445126	0.400481	0.680082	0.392435
6	3	1	6909	0.258868	0.542515	0.375771	0.691686	0.376647
6	3	1	7005	0.279745	0.535929	0.396325	0.682718	0.401046
6	3	1	7101	0.343046	0.4438	0.404992	0.661412	0.409605
6	3	1	7197	0.2644	0.470143	0.385673	0.628393	0.391659
6	3	1	7293	0.300761	0.503134	0.399261	0.662939	0.399275
6	3	1	7389	0.341122	0.50585	0.397309	0.679797	0.402065
6	3	1	7485	0.367033	0.525977	0.401026	0.685146	0.398011
6	3	1	7581	0.305715	0.538476	0.391852	0.685463	0.392448
6	3	1	7677	0.261981	0.644667	0.384104	0.681734	0.396281
6	3	1	7773	0.314501	0.570509	0.375191	0.693306	0.391685
6	3	1	7869	0.304517	0.50902	0.386207	0.657933	0.399836
6	3	1	7965	0.337622	0.396519	0.383876	0.67236	0.391381
6	3	1	8061	0.332621	0.478131	0.386858	0.671818	0.397
6	3	1	8157	0.304299	0.478647	0.412776	0.654308	0.418131
6	3	1	8253	0.335031	0.532654	0.391594	0.634511	0.391889
6	3	1	8349	0.30841	0.462073	0.404321	0.623302	0.404592
6	3	1	8445	0.297397	0.463726	0.394151	0.638301	0.380009
6	3	1	8541	0.409373	0.410832	0.382919	0.616119	0.404183
6	3	1	8637	0.312507	0.465078	0.385606	0.610295	0.393286
6	3	1	8733	0.324626	0.50071	0.384985	0.559721	0.397628
6	3	1	8829	0.288639	0.558674	0.377458	0.559619	0.380948
6	3	1	8925	0.273302	0.465918	0.380775	0.585654	0.390541
6	3	1	9021	0.322514	0.495239	0.397801	0.619066	0.393578
6	3	1	9117	0.293126	0.603159	0.390409	0.60883	0.388735
6	3	1	9213	0.314099	0.558013	0.40413	0.619288	0.398849
6	3	1	9309	0.296157	0.421104	0.364404	0.669433	0.383952
6	3	1	9405	0.303154	0.591164	0.380176	0.663953	0.383564
6	3	1	9501	0.320855	0.426379	0.409375	0.710258	0.405694
6	3	1	9597	0.23336	0.508961	0.382774	0.766288	0.375852
6	3	1	9693	0.354045	0.478019	0.399566	0.784272	0.396523
6	3	1	9789	0.366745	0.464176	0.401218	0.815469	0.403082
6	3	1	9885	0.301162	0.47094	0.378529	0.849893	0.383536
6	3	1	9981	0.284198	0.435776	0.383005	0.86979	0.38948
6	3	1	93	0.356458	0.470052	0.501342	0.496578	0.492808
6	3	1	189	0.344958	0.416121	0.475465	0.495649	0.477871
6	3	1	285	0.396565	0.474959	0.440641	0.498096	0.444777
6	3	1	381	0.35125	0.457525	0.430903	0.511714	0.425077
6	3	1	477	0.316486	0.483546	0.408682	0.50183	0.401304
6	3	1	573	0.279974	0.532816	0.396131	0.505485	0.406222
6	3	1	669	0.344852	0.447663	0.401679	0.499971	0.400663
6	3	1	765	0.287964	0.407359	0.412191	0.544178	0.406977
6	3	1	861	0.322928	0.470892	0.388576	0.507054	0.399345
6	3	1	957	0.350705	0.528843	0.388473	0.498593	0.391138
6	3	1	1053	0.334589	0.479537	0.365828	0.495077	0.380476
6	3	1	1149	0.30129	0.494018	0.401067	0.498052	0.390755
6	3	1	1245	0.301947	0.496637	0.396527	0.481715	0.399712
6	3	1	1341	0.325308	0.538469	0.395627	0.505416	0.396328
6	3	1	1437	0.329903	0.478919	0.374576	0.485531	0.386499
6	3	1	1533	0.32284	0.439138	0.40625	0.497249	0.402395
6	3	1	1629	0.267527	0.443029	0.394444	0.475141	0.402392
6	3	1	1725	0.246781	0.533071	0.379854	0.490027	0.390672
6	3	1	1821	0.317058	0.53388	0.384225	0.471848	0.387872
6	3	1	1917	0.287819	0.565577	0.382301	0.461767	0.384008
6	3	1	2013	0.331304	0.511541	0.376627	0.482148	0.375178
6	3	1	2109	0.219913	0.534644	0.37568	0.473667	0.379904
6	3	1	2205	0.365781	0.552905	0.3761	0.470848	0.387274
6	3	1	2301	0.312612	0.429181	0.386329	0.471163	0.390901
6	3	1	2397	0.27051	0.52743	0.389713	0.444245	0.397825
6	3	1	2493	0.298135	0.544464	0.368816	0.45374	0.380671
6	3	1	2589	0.388941	0.467603	0.390214	0.440458	0.391048
6	3	1	2685	0.404591	0.523161	0.385093	0.410363	0.394867
6	3	1	2781	0.284117	0.53874	0.385234	0.423843	0.382105
6	3	1	2877	0.302682	0.524697	0.388369	0.443339	0.390942
6	3	1	2973	0.295424	0.467465	0.385408	0.461628	0.379155
6	3	1	3069	0.321239	0.469404	0.382493	0.474103	0.376701
6	3	1	3165	0.368819	0.494319	0.385023	0.458337	0.380682
6	3	1	3261	0.30125	0.581881	0.366071	0.417307	0.369337
6	3	1	3357	0.278248	0.585463	0.375034	0.388838	0.375083
6	3	1	3453	0.278886	0.574269	0.375225	0.353371	0.373276
6	3	1	3549	0.266033	0.57992	0.388288	0.389491	0.381683
6	3	1	3645	0.343606	0.514977	0.39134	0.389228	0.393523
6	3	1	3741	0.307915	0.402908	0.406504	0.38653	0.405493
6	3	1	3837	0.283924	0.490469	0.390868	0.41322	0.391486
6	3	1	3933	0.309305	0.524003	0.372165	0.432024	0.382401
6	3	1	4029	0.302499	0.506539	0.40173	0.458317	0.387254
6	3	1	4125	0.385009	0.571849	0.370132	0.508198	0.377086
6	3	1	4221	0.373199	0.639824	0.363227	0.516747	0.382076
6	3	1	4317	0.336805	0.524338	0.380395	0.524091	0.387405
6	3	1	4413	0.306243	0.517773	0.389072	0.485831	0.401458
6	3	1	4509	0.365208	0.450942	0.409663	0.488562	0.407482
6	3	1	4605	0.252801	0.510554	0.348296	0.477435	0.370522
6	3	1	4701	0.305844	0.573815	0.377327	0.502825	0.385725
6	3	1	4797	0.360133	0.525704	0.396992	0.508816	0.404358
6	3	1	4893	0.303328	0.568134	0.39881	0.546278	0.398125
6	3	1	4989	0.309227	0.477128	0.401783	0.525055	0.397932
6	3	1	5085	0.40044	0.512357	0.366615	0.54803	0.380669
6	3	1	5181	0.3342	0.554796	0.37439	0.537256	0.373288
6	3	1	5277	0.286147	0.561631	0.390578	0.518473	0.396621
6	3	1	5373	0.301374	0.551135	0.369547	0.522049	0.373656
6	3	1	5469	0.32944	0.626848	0.379529	0.492336	0.391319
6	3	1	5565	0.341503	0.521852	0.376992	0.497647	0.395396
6	3	1	5661	0.342244	0.41805	0.396478	0.46516	0.400343
6	3	1	5757	0.369277	0.500259	0.398797	0.445522	0.405997
6	3	1	5853	0.261868	0.503186	0.368493	0.436359	0.381718
6	3	1	5949	0.355631	0.521924	0.388427	0.402989	0.383564
6	3	1	6045	0.308429	0.473345	0.376372	0.41207	0.380854
6	3	1	6141	0.336367	0.489758	0.38787	0.381808	0.381906
6	3	1	6237	0.300053	0.494934	0.392529	0.420827	0.387465
6	3	1	6333	0.308229	0.457084	0.392145	0.398324	0.390985
6	3	1	6429	0.304614	0.418952	0.374884	0.431206	0.383738
6	3	1	6525	0.280857	0.423607	0.383582	0.446196	0.391883
6	3	1	6621	0.31866	0.479783	0.397424	0.417613	0.399485
6	3	1	6717	0.30399	0.515909	0.407324	0.389917	0.403411
6	3	1	6813	0.351986	0.520295	0.383308	0.398411	0.390271
6	3	1	6909	0.403542	0.487956	0.385377	0.425192	0.385064
6	3	1	7005	0.275744	0.55498	0.385226	0.457721	0.380401
6	3	1	7101	0.255599	0.542543	0.370153	0.475207	0.380475
6	3	1	7197	0.358252	0.493082	0.384942	0.468952	0.399025
6	3	1	7293	0.298045	0.555759	0.390427	0.445143	0.396454
6	3	1	7389	0.286166	0.49785	0.417385	0.450645	0.398152
6	3	1	7485	0.281589	0.569553	0.379438	0.451189	0.381186
6	3	1	7581	0.317887	0.459027	0.395502	0.496749	0.392417
6	3	1	7677	0.328054	0.503433	0.401072	0.528561	0.390469
6	3	1	7773	0.27855	0.529099	0.37561	0.567494	0.387196
6	3	1	7869	0.329542	0.505195	0.372701	0.577265	0.378476
6	3	1	7965	0.291831	0.498397	0.376912	0.585681	0.397014
6	3	1	8061	0.35514	0.479807	0.385429	0.612226	0.400131
6	3	1	8157	0.383609	0.542518	0.384084	0.635663	0.390724
6	3	1	8253	0.266442	0.53417	0.383911	0.597489	0.387483
6	3	1	8349	0.3329	0.487505	0.398569	0.602204	0.397958
6	3	1	8445	0.31565	0.541778	0.375115	0.628307	0.382189
6	3	1	8541	0.277911	0.465601	0.369415	0.638565	0.37878
6	3	1	8637	0.312032	0.467896	0.392297	0.684003	0.385978
6	3	1	8733	0.32644	0.564139	0.404091	0.669469	0.395881
6	3	1	8829	0.283554	0.503991	0.361503	0.671871	0.369253
6	3	1	8925	0.322633	0.454021	0.389134	0.662057	0.379423
6	3	1	9021	0.335395	0.55825	0.369985	0.645382	0.387471
6	3	1	9117	0.337127	0.466686	0.38619	0.640855	0.382913
6	3	1	9213	0.30734	0.55069	0.387727	0.645115	0.391617
6	3	1	9309	0.321546	0.491403	0.391966	0.657577	0.38911
6	3	1	9405	0.260035	0.497518	0.397293	0.644947	0.408302
6	3	1	9501	0.356697	0.43061	0.401314	0.650348	0.40877
6	3	1	9597	0.315728	0.483736	0.383217	0.666633	0.388702
6	3	1	9693	0.30579	0.617386	0.364869	0.642902	0.37629
6	3	1	9789	0.23989	0.459434	0.392835	0.631636	0.387836
6	3	1	9885	0.343877	0.400007	0.380444	0.629614	0.38264
6	3	1	9981	0.375841	0.498942	0.396038	0.635864	0.402244
6	3	1	93	0.364794	0.474696	0.486139	0.503505	0.496419
6	3	1	189	0.337467	0.488904	0.469281	0.500096	0.479395
6	3	1	285	0.294574	0.465293	0.442258	0.499644	0.453658
6	3	1	381	0.353957	0.46949	0.441875	0.496614	0.440223
6	3	1	477	0.33821	0.439205	0.412938	0.510542	0.409522
6	3	1	573	0.337315	0.509616	0.410767	0.489004	0.407591
6	3	1	669	0.306111	0.455781	0.376324	0.488062	0.391877
6	3	1	765	0.268175	0.512538	0.398054	0.475884	0.395399
6	3	1	861	0.313229	0.51859	0.378865	0.49474	0.390865
6	3	1	957	0.260162	0.634842	0.388244	0.505075	0.391465
6	3	1	1053	0.349311	0.559271	0.386527	0.507029	0.397639
6	3	1	1149	0.366007	0.448509	0.392125	0.516834	0.392007
6	3	1	1245	0.334039	0.508611	0.385103	0.503581	0.385626
6	3	1	1341	0.3144	0.439497	0.38	0.522388	0.395204
6	3	1	1437	0.268657	0.555413	0.387169	0.519362	0.39253
6	3	1	1533	0.344432	0.520907	0.40566	0.50689	0.405033
6	3	1	1629	0.326076	0.571284	0.406221	0.542094	0.403104
6	3	1	1725	0.29973	0.534544	0.364474	0.489079	0.364688
6	3	1	1821	0.275467	0.525226	0.383117	0.516601	0.387942
6	3	1	1917	0.329889	0.532172	0.383482	0.553007	0.394654
6	3	1	2013	0.295254	0.502633	0.367936	0.568484	0.371311
6	3	1	2109	0.323409	0.476675	0.362482	0.566563	0.377381
6	3	1	2205	0.304869	0.435434	0.3739	0.572176	0.374297
6	3	1	2301	0.28426	0.441393	0.373118	0.544494	0.388796
6	3	1	2397	0.305481	0.539689	0.389873	0.523458	0.382832
6	3	1	2493	0.305541	0.42482	0.398775	0.511127	0.391372
6	3	1	2589	0.354439	0.424296	0.404754	0.505599	0.410789
6	3	1	2685	0.231831	0.48119	0.357585	0.492834	0.363629
6	3	1	2781	0.288637	0.550759	0.373529	0.509961	0.37591
6	3	1	2877	0.27363	0.511926	0.370294	0.511239	0.375461
6	3	1	2973	0.291105	0.52657	0.400884	0.558073	0.395766
6	3	1	3069	0.304198	0.448344	0.388806	0.55667	0.400769
6	3	1	3165	0.289352	0.579518	0.396802	0.550266	0.392072
6	3	1	3261	0.34859	0.443335	0.380216	0.568008	0.391771
6	3	1	3357	0.33035	0.525473	0.374422	0.51456	0.390027
6	3	1	3453	0.393811	0.481577	0.392138	0.542903	0.387642
6	3	1	3549	0.300623	0.512844	0.392283	0.52489	0.403336
6	3	1	3645	0.329755	0.623064	0.381406	0.526045	0.385028
6	3	1	3741	0.31918	0.442088	0.398653	0.479356	0.395494
6	3	1	3837	0.311114	0.510319	0.391022	0.477712	0.392514
6	3	1	3933	0.313286	0.49871	0.38941	0.498844	0.396463
6	3	1	4029	0.283828	0.431438	0.386443	0.490258	0.394197
6	3	1	4125	0.296773	0.509608	0.37541	0.48027	0.393403
6	3	1	4221	0.349272	0.516907	0.38697	0.499432	0.386826
6	3	1	4317	0.24778	0.577702	0.38763	0.462149	0.392918
6	3	1	4413	0.301331	0.438898	0.362018	0.454426	0.378756
6	3	1	4509	0.28988	0.532641	0.3925	0.439359	0.382268
6	3	1	4605	0.38953	0.527927	0.367334	0.428135	0.377563
6	3	1	4701	0.317907	0.53464	0.397529	0.436417	0.404041
6	3	1	4797	0.355267	0.572736	0.404893	0.441616	0.411158
6	3	1	4893	0.273661	0.570522	0.358631	0.460422	0.368227
6	3	1	4989	0.416499	0.443374	0.376496	0.439376	0.381076
6	3	1	5085	0.326651	0.54591	0.379167	0.434664	0.378823
6	3	1	5181	0.301558	0.585433	0.368724	0.443191	0.378855
6	3	1	5277	0.285403	0.547398	0.383609	0.41372	0.386295
6	3	1	5373	0.271138	0.497807	0.380458	0.430046	0.382824
6	3	1	5469	0.347111	0.41915	0.390252	0.435496	0.396944
6	3	1	5565	0.294677	0.498006	0.378604	0.427715	0.387527
6	3	1	5661	0.275764	0.456547	0.382511	0.395955	0.379938
6	3	1	5757	0.284663	0.581306	0.387918	0.433405	0.385012
6	3	1	5853	0.29857	0.466674	0.395488	0.391323	0.39746
6	3	1	5949	0.343759	0.36108	0.402229	0.379655	0.404145
6	3	1	6045	0.348103	0.426077	0.393114	0.396775	0.39833
6	3	1	6141	0.310058	0.507527	0.387032	0.420579	0.393136
6	3	1	6237	0.352553	0.438496	0.379881	0.40815	0.388578
6	3	1	6333	0.274707	0.461649	0.386255	0.37362	0.372675
6	3	1	6429	0.321637	0.400438	0.400633	0.369905	0.403432
6	3	1	6525	0.349509	0.573476	0.401154	0.402842	0.402675
6	3	1	6621	0.321089	0.471215	0.40118	0.395579	0.399446
6	3	1	6717	0.294227	0.626267	0.397101	0.386204	0.382602
6	3	1	6813	0.269686	0.485202	0.357289	0.40304	0.366892
6	3	1	6909	0.287725	0.579241	0.40237	0.418676	0.389967
6	3	1	7005	0.261875	0.399852	0.376212	0.42653	0.389137
6	3	1	7101	0.304985	0.492218	0.394845	0.439109	0.3883
6	3	1	7197	0.329941	0.566328	0.384507	0.40871	0.374402
6	3	1	7293	0.237566	0.543068	0.363158	0.407472	0.370873
6	3	1	7389	0.33336	0.482867	0.362358	0.399667	0.370767
6	3	1	7485	0.374084	0.429432	0.376579	0.431219	0.382656
6	3	1	7581	0.304511	0.459453	0.37682	0.481368	0.373313
6	3	1	7677	0.440907	0.545648	0.38829	0.458671	0.397821
6	3	1	7773	0.272795	0.461844	0.380174	0.442082	0.389622
6	3	1	7869	0.338642	0.458512	0.3983	0.446682	0.404681
6	3	1	7965	0.282464	0.509367	0.391311	0.461092	0.398592
6	3	1	8061	0.342625	0.447728	0.389922	0.434632	0.395496
6	3	1	8157	0.321345	0.483505	0.386876	0.495658	0.387721
6	3	1	8253	0.300995	0.46837	0.367552	0.523364	0.363103
6	3	1	8349	0.330386	0.51765	0.38821	0.455324	0.390334
6	3	1	8445	0.377642	0.444469	0.395588	0.508457	0.400803
6	3	1	8541	0.273829	0.456444	0.401712	0.509641	0.401687
6	3	1	8637	0.303731	0.542074	0.394239	0.454009	0.402073
6	3	1	8733	0.303709	0.436914	0.388507	0.480023	0.382835
6	3	1	8829	0.323788	0.520566	0.389153	0.502969	0.389212
6	3	1	8925	0.327315	0.499747	0.39374	0.49653	0.397576
6	3	1	9021	0.274691	0.461771	0.388329	0.476289	0.381502
6	3	1	9117	0.321673	0.451379	0.385362	0.518433	0.402563
6	3	1	9213	0.242556	0.502551	0.392262	0.557739	0.385755
6	3	1	9309	0.333665	0.467343	0.374231	0.551066	0.384844
6	3	1	9405	0.332294	0.470363	0.371733	0.584158	0.378078
6	3	1	9501	0.259439	0.585272	0.37134	0.583924	0.375737
6	3	1	9597	0.267122	0.462388	0.375369	0.614185	0.379174
6	3	1	9693	0.286252	0.499806	0.377519	0.636797	0.374545
6	3	1	9789	0.321391	0.567603	0.38519	0.596512	0.394919
6	3	1	9885	0.371332	0.474055	0.385583	0.603272	0.387257
6	3	1	9981	0.360794	0.640696	0.374465	0.607657	0.384059
2	3	1	93	0.795198	0.847936	0.453774	0.508836	0.461399
2	3	1	189	0.741176	0.85546	0.425843	0.504617	0.418444
2	3	1	285	0.844043	0.8599	0.306061	0.484241	0.313392
2	3	1	381	0.741613	0.848507	0.28	0.469643	0.273426
2	3	1	477	0.6261	0.865591	0.308219	0.408222	0.307376
2	3	1	573	0.683701	0.882119	0.242105	0.386005	0.250521
2	3	1	669	0.733342	0.962848	0.289888	0.379845	0.279114
2	3	1	765	0.816644	0.93584	0.291765	0.338508	0.282766
2	3	1	861	0.768378	0.873129	0.27125	0.353917	0.277144
2	3	1	957	0.643869	0.897876	0.262025	0.35157	0.273628
2	3	1	1053	0.804128	0.924118	0.293976	0.324488	0.302773
2	3	1	1149	0.760398	0.931617	0.2825	0.326881	0.287413
2	3	1	1245	0.730711	0.905184	0.280247	0.315088	0.272985
2	3	1	1341	0.608923	0.707717	0.259375	0.340361	0.263186
2	3	1	1437	0.787127	0.892134	0.301282	0.329574	0.289862
2	3	1	1533	0.65105	0.90086	0.295122	0.306302	0.306964
2	3	1	1629	0.728995	1.03072	0.267901	0.310369	0.278668
2	3	1	1725	0.708112	0.920819	0.280682	0.320547	0.290363
2	3	1	1821	0.723093	1.00515	0.270115	0.292979	0.273858
2	3	1	1917	0.729864	0.951104	0.270968	0.31131	0.272824
2	3	1	2013	0.745301	0.817754	0.329762	0.341065	0.29214
2	3	1	2109	0.715847	0.954494	0.281395	0.321901	0.2625
2	3	1	2205	0.756897	0.805962	0.293258	0.31954	0.278816
2	3	1	2301	0.676731	0.979495	0.235714	0.300606	0.257897
2	3	1	2397	0.599482	0.942389	0.25	0.299265	0.25152
2	3	1	2493	0.716768	1.00783	0.26	0.303718	0.258423
2	3	1	2589	0.708234	0.975035	0.263514	0.305128	0.278073
2	3	1	2685	0.801007	0.985503	0.25	0.328953	0.255659
2	3	1	2781	0.739731	0.947099	0.263415	0.29213	0.272351
2	3	1	2877	0.745028	0.860963	0.29186	0.271215	0.292693
2	3	1	2973	0.625483	0.865227	0.267949	0.263995	0.270228
2	3	1	3069	0.686382	0.987697	0.273684	0.26226	0.260281
2	3	1	3165	0.694104	0.961266	0.285897	0.249888	0.265664
2	3	1	3261	0.643036	0.938737	0.246154	0.277865	0.259184
2	3	1	3357	0.650997	0.998775	0.298701	0.289239	0.285741
2	3	1	3453	0.746816	0.889653	0.301163	0.232239	0.299293
2	3	1	3549	0.682632	0.908459	0.331765	0.235816	0.294278
2	3	1	3645	0.65314	0.920362	0.245783	0.245098	0.277037
2	3	1	3741	0.702111	0.986197	0.258462	0.220685	0.270643
2	3	1	3837	0.713445	0.922763	0.28254	0.214326	0.275719
2	3	1	3933	0.738453	0.919554	0.261176	0.215766	0.287779
2	3	1	4029	0.681232	0.916933	0.25641	0.21675	0.283793
2	3	1	4125	0.701143	0.979231	0.295181	0.218265	0.290812
2	3	1	4221	0.709777	0.928746	0.323077	0.226984	0.311553
2	3	1	4317	0.649068	0.967614	0.308	0.25303	0.288247
2	3	1	4413	0.579537	0.914282	0.26	0.240089	0.293295
2	3	1	4509	0.710874	0.922185	0.277108	0.222065	0.277625
2	3	1	4605	0.591022	0.890534	0.2575	0.223058	0.285522
2	3	1	4701	0.706635	0.950869	0.291892	0.218634	0.272233
2	3	1	4797	0.754912	0.991764	0.2575	0.214927	0.274369
2	3	1	4893	0.636507	0.89451	0.247368	0.243484	0.242963
2	3	1	4989	0.762677	0.945227	0.26875	0.252907	0.250513
2	3	1	5085	0.64036	0.989187	0.308861	0.256865	0.27706
2	3	1	5181	0.812739	1.00994	0.2575	0.250243	0.251641
2	3	1	5277	0.687678	0.93715	0.280233	0.259129	0.279564
2	3	1	5373	0.681726	0.946018	0.264634	0.272235	0.252405
2	3	1	5469	0.609152	1.02712	0.229412	0.261058	0.246708
2	3	1	5565	0.824457	1.01804	0.252809	0.242222	0.252707
2	3	1	5661	0.737363	0.980974	0.245205	0.260754	0.262024
2	3	1	5757	0.728233	0.956235	0.255056	0.2913	0.271078
2	3	1	5853	0.699345	0.900782	0.302597	0.288841	0.266201
2	3	1	5949	0.713287	0.881443	0.229167	0.260606	0.248919
2	3	1	6045	0.723555	0.945627	0.265169	0.257097	0.271521
2	3	1	6141	0.786746	0.95679	0.302564	0.245551	0.272289
2	3	1	6237	0.668021	0.945324	0.281944	0.25234	0.25266
2	3	1	6333	0.717692	0.8791	0.286905	0.266286	0.271578
2	3	1	6429	0.690956	0.936729	0.260759	0.2625	0.2628
2	3	1	6525	0.64208	0.964123	0.245122	0.288308	0.261309
2	3	1	6621	0.827569	0.842477	0.273333	0.309146	0.282339
2	3	1	6717	0.745596	0.919464	0.309333	0.297198	0.30082
2	3	1	6813	0.705105	0.890607	0.287805	0.315572	0.285017
2	3	1	6909	0.781632	0.927502	0.281522	0.319788	0.309191
2	3	1	7005	0.677748	0.841817	0.304545	0.303358	0.305719
2	3	1	7101	0.701727	0.841984	0.310526	0.28178	0.301813
2	3	1	7197	0.766156	0.842469	0.284146	0.310515	0.308603
2	3	1	7293	0.820793	0.876437	0.266667	0.35787	0.262416
2	3	1	7389	0.578264	0.917639	0.269863	0.372716	0.285507
2	3	1	7485	0.72406	0.932501	0.302222	0.311489	0.290884
2	3	1	7581	0.666285	0.903453	0.256962	0.393103	0.285605
2	3	1	7677	0.682604	0.992405	0.263095	0.383371	0.283199
2	3	1	7773	0.681443	0.887653	0.267105	0.407882	0.258483
2	3	1	7869	0.714526	0.927316	0.266265	0.440158	0.263875
2	3	1	7965	0.753758	0.911889	0.264103	0.43301	0.271733
2	3	1	8061	0.673485	0.794878	0.266197	0.399339	0.260173
2	3	1	8157	0.663779	1.01605	0.247222	0.477247	0.254659
2	3	1	8253	0.689714	0.790169	0.270667	0.505296	0.283684
2	3	1	8349	0.699764	1.03595	0.295238	0.548589	0.287965
2	3	1	8445	0.727932	0.973001	0.291139	0.544891	0.309777
2	3	1	8541	0.745896	0.961901	0.259302	0.560762	0.26821
2	3	1	8637	0.735244	0.950631	0.282667	0.541981	0.308504
2	3	1	8733	0.773852	1.00318	0.251648	0.545742	0.284325
2	3	1	8829	0.662886	0.914925	0.278824	0.598418	0.271656
2	3	1	8925	0.785801	0.966706	0.280899	0.6479	0.282227
2	3	1	9021	0.720196	0.942387	0.279208	0.635638	0.286435
2	3	1	9117	0.713759	0.988238	0.322785	0.57	0.300327
2	3	1	9213	0.69789	0.920309	0.254667	0.542147	0.276878
2	3	1	9309	0.742866	0.900841	0.258442	0.556658	0.260814
2	3	1	9405	0.729833	0.817714	0.265385	0.576812	0.291667
2	3	1	9501	0.762026	0.907195	0.303614	0.577778	0.300865
2	3	1	9597	0.68443	0.944471	0.277027	0.587073	0.256963
2	3	1	9693	0.679163	0.767752	0.263235	0.568436	0.256637
2	3	1	9789	0.769683	0.932075	0.24375	0.599679	0.262397
2	3	1	9885	0.741942	0.857618	0.267568	0.573485	0.278736
2	3	1	9981	0.752437	0.940659	0.267073	0.613356	0.264725
6	3	1	93	0.368245	0.539562	0.491595	0.502224	0.491026
6	3	1	189	0.385154	0.421278	0.481046	0.510292	0.478298
6	3	1	285	0.344523	0.484898	0.46619	0.509848	0.453197
6	3	1	381	0.358938	0.549552	0.405514	0.516713	0.407019
6	3	1	477	0.321623	0.598707	0.393139	0.543186	0.389596
6	3	1	573	0.309118	0.474855	0.39037	0.530028	0.393554
6	3	1	669	0.39808	0.472283	0.385068	0.522983	0.391746
6	3	1	765	0.354174	0.611533	0.389818	0.510273	0.400249
6	3	1	861	0.296537	0.55656	0.390476	0.524649	0.385861
6	3	1	957	0.261161	0.566441	0.370287	0.504939	0.377545
6	3	1	1053	0.321737	0.447761	0.39245	0.5037	0.385557
6	3	1	1149	0.338619	0.614881	0.365278	0.511778	0.376083
6	3	1	1245	0.321459	0.47158	0.377943	0.50628	0.385164
6	3	1	1341	0.334729	0.41982	0.372061	0.49841	0.374751
6	3	1	1437	0.333508	0.575869	0.381538	0.511925	0.389565
6	3	1	1533	0.272587	0.477328	0.375816	0.508518	0.384454
6	3	1	1629	0.362943	0.568853	0.380463	0.494028	0.382487
6	3	1	1725	0.333918	0.479477	0.410767	0.474345	0.4049
6	3	1	1821	0.289575	0.479695	0.397761	0.459916	0.388185
6	3	1	1917	0.28367	0.417249	0.408258	0.448943	0.398471
6	3	1	2013	0.350436	0.608142	0.393313	0.435723	0.394602
6	3	1	2109	0.302229	0.469308	0.389074	0.441722	0.397454
6	3	1	2205	0.321055	0.489502	0.403782	0.447696	0.401859
6	3	1	2301	0.308998	0.453345	0.400296	0.436779	0.410052
6	3	1	2397	0.287117	0.57292	0.404641	0.4319	0.393752
6	3	1	2493	0.338929	0.500638	0.373282	0.468313	0.394933
6	3	1	2589	0.289219	0.523175	0.396012	0.48688	0.402831
6	3	1	2685	0.324342	0.542728	0.375816	0.497335	0.377098
6	3	1	2781	0.34691	0.471957	0.420154	0.527755	0.410998
6	3	1	2877	0.294439	0.498	0.381636	0.545451	0.388077
6	3	1	2973	0.355013	0.442748	0.385758	0.540357	0.391188
6	3	1	3069	0.307004	0.490253	0.377905	0.554527	0.381775
6	3	1	3165	0.296627	0.487774	0.392687	0.551131	0.396578
6	3	1	3261	0.371202	0.561736	0.398775	0.555693	0.39511
6	3	1	3357	0.277049	0.501988	0.386997	0.52532	0.391749
6	3	1	3453	0.333882	0.489547	0.383284	0.508781	0.386054
6	3	1	3549	0.324853	0.570779	0.375944	0.495889	0.383102
6	3	1	3645	0.335043	0.499033	0.400769	0.492438	0.409121
6	3	1	3741	0.314631	0.552562	0.377511	0.496664	0.384869
6	3	1	3837	0.262915	0.471098	0.36976	0.50498	0.383581
6	3	1	3933	0.331108	0.572809	0.404054	0.520829	0.399811
6	3	1	4029	0.258256	0.460627	0.390376	0.559495	0.384367
6	3	1	4125	0.298729	0.485158	0.375725	0.582334	0.388249
6	3	1	4221	0.331659	0.467119	0.400298	0.568941	0.392613
6	3	1	4317	0.296997	0.542086	0.374963	0.627618	0.379806
6	3	1	4413	0.350651	0.529538	0.396308	0.648855	0.401516
6	3	1	4509	0.37006	0.481325	0.379726	0.628774	0.388615
6	3	1	4605	0.261231	0.504291	0.393721	0.619039	0.390964
6	3	1	4701	0.286571	0.429942	0.402077	0.656685	0.39976
6	3	1	4797	0.24128	0.439023	0.399118	0.628279	0.400196
6	3	1	4893	0.290941	0.425289	0.385185	0.664273	0.394729
6	3	1	4989	0.295229	0.439404	0.405945	0.643306	0.410758
6	3	1	5085	0.303058	0.453842	0.373579	0.64448	0.378378
6	3	1	5181	0.302574	0.561055	0.406231	0.607916	0.409014
6	3	1	5277	0.414629	0.442098	0.401198	0.587938	0.399494
6	3	1	5373	0.282254	0.583623	0.362985	0.579081	0.379756
6	3	1	5469	0.314451	0.576884	0.386237	0.596768	0.381751
6	3	1	5565	0.357601	0.46707	0.384281	0.624562	0.388573
6	3	1	5661	0.324743	0.419135	0.394402	0.619601	0.393873
6	3	1	5757	0.284775	0.514135	0.380296	0.5582	0.378933
6	3	1	5853	0.310299	0.530224	0.363357	0.576395	0.389598
6	3	1	5949	0.225857	0.471075	0.386012	0.612105	0.397873
6	3	1	6045	0.342622	0.48029	0.399088	0.622534	0.399817
6	3	1	6141	0.348607	0.477341	0.393077	0.625303	0.407465
6	3	1	6237	0.353339	0.65467	0.385373	0.666789	0.383961
6	3	1	6333	0.338333	0.537218	0.399533	0.697382	0.401327
6	3	1	6429	0.283375	0.516711	0.375599	0.71102	0.391932
6	3	1	6525	0.28425	0.57807	0.37566	0.675049	0.392708
6	3	1	6621	0.335341	0.486098	0.394025	0.648524	0.394175
6	3	1	6717	0.334943	0.444842	0.394239	0.643715	0.387613
6	3	1	6813	0.348944	0.584018	0.37571	0.576994	0.392907
6	3	1	6909	0.280195	0.383074	0.392385	0.583056	0.395661
6	3	1	7005	0.269601	0.598645	0.364722	0.56786	0.371874
6	3	1	7101	0.328293	0.520516	0.405389	0.584223	0.396765
6	3	1	7197	0.313209	0.543186	0.386343	0.557109	0.393398
6	3	1	7293	0.300327	0.535127	0.358887	0.540816	0.377013
6	3	1	7389	0.271496	0.553551	0.373926	0.532548	0.378626
6	3	1	7485	0.2746	0.583949	0.380119	0.450947	0.387458
6	3	1	7581	0.42484	0.583754	0.397701	0.432812	0.388884
6	3	1	7677	0.323064	0.51535	0.385609	0.475248	0.387763
6	3	1	7773	0.290094	0.571071	0.400694	0.454783	0.40186
6	3	1	7869	0.309297	0.500059	0.384438	0.405875	0.402159
6	3	1	7965	0.311732	0.547933	0.390688	0.353621	0.389155
6	3	1	8061	0.376091	0.501478	0.379876	0.364914	0.385172
6	3	1	8157	0.306027	0.543469	0.393962	0.355411	0.395547
6	3	1	8253	0.271202	0.515127	0.391543	0.354632	0.396757
6	3	1	8349	0.301722	0.567066	0.389043	0.33705	0.38735
6	3	1	8445	0.289849	0.480587	0.372941	0.357561	0.375709
6	3	1	8541	0.292792	0.557074	0.384352	0.334577	0.385984
6	3	1	8637	0.334307	0.443721	0.386625	0.337168	0.391677
6	3	1	8733	0.336709	0.4062	0.390076	0.304932	0.39132
6	3	1	8829	0.370769	0.411784	0.388401	0.285028	0.393747
6	3	1	8925	0.289441	0.431753	0.379542	0.281356	0.391868
6	3	1	9021	0.290532	0.516267	0.388724	0.256307	0.389138
6	3	1	9117	0.333562	0.418679	0.388415	0.29741	0.396137
6	3	1	9213	0.284515	0.569925	0.396974	0.299085	0.393427
6	3	1	9309	0.292859	0.525405	0.371429	0.331572	0.371954
6	3	1	9405	0.363701	0.512173	0.388279	0.31217	0.395198
6	3	1	9501	0.330853	0.499425	0.395755	0.33228	0.406811
6	3	1	9597	0.245627	0.469266	0.396259	0.328531	0.391242
6	3	1	9693	0.358222	0.476528	0.372282	0.329638	0.378129
6	3	1	9789	0.331306	0.509659	0.386411	0.324962	0.396925
6	3	1	9885	0.322481	0.509003	0.373669	0.318945	0.38203
6	3	1	9981	0.292478	0.566677	0.379769	0.302521	0.383929
6	3	1	93	0.395586	0.371181	0.491829	0.498817	0.500149
6	3	1	189	0.453057	0.398174	0.48218	0.495174	0.489876
6	3	1	285	0.323506	0.378431	0.472906	0.503325	0.467118
6	3	1	381	0.313582	0.4634	0.436527	0.500249	0.426428
6	3	1	477	0.405364	0.564866	0.388262	0.515059	0.395822
6	3	1	573	0.305158	0.496455	0.390094	0.515246	0.398253
6	3	1	669	0.403505	0.468107	0.383976	0.510442	0.387416
6	3	1	765	0.29781	0.494169	0.385435	0.511628	0.392237
6	3	1	861	0.318888	0.519199	0.39488	0.516934	0.387948
6	3	1	957	0.299422	0.472288	0.406428	0.517948	0.409418
6	3	1	1053	0.293112	0.560203	0.384897	0.536543	0.397026
6	3	1	1149	0.270935	0.433568	0.402144	0.545897	0.402459
6	3	1	1245	0.324532	0.543195	0.385273	0.529323	0.394131
6	3	1	1341	0.303906	0.409868	0.401374	0.538731	0.404833
6	3	1	1437	0.269505	0.483835	0.411208	0.527292	0.405593
6	3	1	1533	0.281968	0.718264	0.392204	0.531546	0.400981
6	3	1	1629	0.343615	0.535192	0.382192	0.563839	0.389659
6	3	1	1725	0.276599	0.468314	0.395427	0.577988	0.403417
6	3	1	1821	0.331942	0.495928	0.380539	0.600924	0.392134
6	3	1	1917	0.301026	0.527184	0.384088	0.591325	0.389269
6	3	1	2013	0.283788	0.614345	0.382934	0.595152	0.384407
6	3	1	2109	0.263437	0.52798	0.402703	0.600457	0.399541
6	3	1	2205	0.33778	0.386143	0.414091	0.609221	0.402651
6	3	1	2301	0.371135	0.555638	0.396252	0.598524	0.401248
6	3	1	2397	0.315964	0.569567	0.397006	0.58963	0.400366
6	3	1	2493	0.362316	0.49829	0.403835	0.545179	0.406766
6	3	1	2589	0.336489	0.501432	0.386861	0.569255	0.382607
6	3	1	2685	0.381278	0.402474	0.38196	0.577993	0.396968
6	3	1	2781	0.312651	0.504403	0.41517	0.5691	0.412288
6	3	1	2877	0.334199	0.531828	0.381677	0.583188	0.391449
6	3	1	2973	0.305331	0.491393	0.381155	0.568052	0.3941
6	3	1	3069	0.285171	0.553104	0.385463	0.578025	0.39306
6	3	1	3165	0.311943	0.448121	0.381571	0.576494	0.379177
6	3	1	3261	0.325876	0.5239	0.392749	0.562269	0.398607
6	3	1	3357	0.314326	0.58291	0.384582	0.562261	0.387743
6	3	1	3453	0.290541	0.505968	0.379104	0.565069	0.386166
6	3	1	3549	0.351913	0.498741	0.384094	0.531375	0.394016
6	3	1	3645	0.270203	0.478372	0.398544	0.547562	0.400672
6	3	1	3741	0.305626	0.517399	0.395	0.568087	0.386622
6	3	1	3837	0.281797	0.486919	0.397876	0.552651	0.392131
6	3	1	3933	0.357707	0.472246	0.374295	0.608197	0.389047
6	3	1	4029	0.354789	0.45162	0.369023	0.585554	0.39381
6	3	1	4125	0.31544	0.549276	0.384389	0.577151	0.402046
6	3	1	4221	0.284276	0.492324	0.380873	0.598705	0.394819
6	3	1	4317	0.343358	0.469438	0.389927	0.574476	0.395753
6	3	1	4413	0.315078	0.527368	0.410731	0.600852	0.412134
6	3	1	4509	0.352212	0.452339	0.357229	0.581355	0.372716
6	3	1	4605	0.289931	0.522123	0.39164	0.616112	0.401705
6	3	1	4701	0.374975	0.523896	0.397819	0.626175	0.410075
6	3	1	4797	0.319143	0.652507	0.383811	0.610274	0.390653
6	3	1	4893	0.342678	0.523755	0.398214	0.565144	0.402572
6	3	1	4989	0.341737	0.544813	0.396188	0.573825	0.391264
6	3	1	5085	0.314335	0.488495	0.415397	0.570152	0.411293
6	3	1	5181	0.347868	0.536258	0.383784	0.530859	0.391466
6	3	1	5277	0.383029	0.426344	0.390113	0.554861	0.394446
6	3	1	5373	0.367117	0.550103	0.402105	0.522401	0.405571
6	3	1	5469	0.310935	0.538079	0.379386	0.535135	0.377998
6	3	1	5565	0.322008	0.494118	0.38685	0.524259	0.392668
6	3	1	5661	0.294936	0.518788	0.377811	0.504013	0.393028
6	3	1	5757	0.311518	0.459135	0.384472	0.538025	0.385949
6	3	1	5853	0.356401	0.434168	0.39531	0.5208	0.394283
6	3	1	5949	0.330027	0.469819	0.409595	0.523957	0.402749
6	3	1	6045	0.301664	0.449513	0.379661	0.501948	0.396119
6	3	1	6141	0.350815	0.505505	0.37997	0.524258	0.38919
6	3	1	6237	0.276553	0.518662	0.374047	0.474824	0.38331
6	3	1	6333	0.323518	0.441128	0.401385	0.518331	0.390677
6	3	1	6429	0.352673	0.548529	0.430781	0.565034	0.427217
6	3	1	6525	0.356816	0.530689	0.394039	0.550284	0.402601
6	3	1	6621	0.308777	0.492345	0.385068	0.573472	0.389796
6	3	1	6717	0.308793	0.597393	0.389868	0.549388	0.396697
6	3	1	6813	0.298579	0.517791	0.390456	0.543023	0.383904
6	3	1	6909	0.34734	0.439268	0.402395	0.542094	0.395979
6	3	1	7005	0.300744	0.515758	0.376818	0.547969	0.374878
6	3	1	7101	0.311661	0.493322	0.394895	0.548593	0.39237
6	3	1	7197	0.287372	0.502149	0.38797	0.565891	0.393636
6	3	1	7293	0.323262	0.501712	0.406052	0.555651	0.39889
6	3	1	7389	0.315634	0.565473	0.397436	0.610256	0.393504
6	3	1	7485	0.352642	0.486289	0.405556	0.593327	0.408872
6	3	1	7581	0.329465	0.501155	0.384853	0.560288	0.386875
6	3	1	7677	0.278266	0.565949	0.395392	0.552506	0.39831
6	3	1	7773	0.344753	0.501294	0.370074	0.565152	0.383314
6	3	1	7869	0.326127	0.431802	0.407442	0.551722	0.408726
6	3	1	7965	0.326344	0.514268	0.392285	0.53666	0.399413
6	3	1	8061	0.334541	0.560685	0.367797	0.515878	0.384316
6	3	1	8157	0.312758	0.464515	0.40142	0.545943	0.413577
6	3	1	8253	0.354144	0.481483	0.395349	0.526158	0.399495
6	3	1	8349	0.315633	0.497739	0.382667	0.511885	0.389441
6	3	1	8445	0.385834	0.47085	0.378582	0.479094	0.390498
6	3	1	8541	0.313518	0.506909	0.404431	0.512144	0.404353
6	3	1	8637	0.294442	0.591613	0.378757	0.541187	0.393097
6	3	1	8733	0.353323	0.505941	0.381077	0.50974	0.382177
6	3	1	8829	0.33673	0.507674	0.373512	0.511863	0.37351
6	3	1	8925	0.287271	0.575515	0.366127	0.498884	0.367426
6	3	1	9021	0.254411	0.569508	0.400871	0.516772	0.394404
6	3	1	9117	0.371415	0.462523	0.404724	0.532451	0.411151
6	3	1	9213	0.282013	0.566626	0.385484	0.5122	0.393605
6	3	1	9309	0.380741	0.527169	0.386202	0.474577	0.387956
6	3	1	9405	0.320327	0.548654	0.385457	0.469448	0.388814
6	3	1	9501	0.374839	0.508763	0.375417	0.470554	0.395651
6	3	1	9597	0.299655	0.60112	0.376692	0.44516	0.381864
6	3	1	9693	0.317564	0.462908	0.384006	0.465713	0.398766
6	3	1	9789	0.348817	0.49675	0.370197	0.462832	0.376856
6	3	1	9885	0.361551	0.469877	0.375294	0.429203	0.381132
6	3	1	9981	0.288684	0.372663	0.36693	0.388303	0.371357
6	3	1	93	0.373067	0.298198	0.485526	0.501829	0.494749
6	3	1	189	0.463408	0.43678	0.475497	0.503343	0.474913
6	3	1	285	0.340731	0.544646	0.460848	0.50977	0.448056
6	3	1	381	0.429213	0.464272	0.425903	0.50047	0.429526
6	3	1	477	0.28921	0.407192	0.417453	0.510669	0.415472
6	3	1	573	0.348994	0.493736	0.412162	0.512668	0.412663
6	3	1	669	0.300441	0.496044	0.405109	0.503883	0.41165
6	3	1	765	0.35847	0.570087	0.391377	0.503827	0.392388
6	3	1	861	0.32739	0.561092	0.382647	0.495907	0.39277
6	3	1	957	0.355344	0.525768	0.379563	0.490362	0.385171
6	3	1	1053	0.332785	0.490139	0.39708	0.502426	0.394449
6	3	1	1149	0.289715	0.550197	0.391189	0.480593	0.389026
6	3	1	1245	0.266972	0.480595	0.370878	0.464489	0.388789
6	3	1	1341	0.354146	0.446881	0.387819	0.495352	0.404656
6	3	1	1437	0.330254	0.532305	0.38389	0.500964	0.398598
6	3	1	1533	0.290182	0.614688	0.385075	0.503537	0.38449
6	3	1	1629	0.345103	0.47525	0.393544	0.511484	0.396862
6	3	1	1725	0.274248	0.462659	0.377937	0.516149	0.381074
6	3	1	1821	0.323055	0.477238	0.38147	0.531383	0.392789
6	3	1	1917	0.287988	0.592246	0.397768	0.492293	0.401964
6	3	1	2013	0.397644	0.570814	0.399708	0.504684	0.392595
6	3	1	2109	0.30179	0.615798	0.379972	0.495604	0.387796
6	3	1	2205	0.319798	0.508896	0.378411	0.472791	0.381271
6	3	1	2301	0.381301	0.537637	0.398099	0.459906	0.392057
6	3	1	2397	0.412485	0.53952	0.386185	0.465478	0.38734
6	3	1	2493	0.28855	0.622842	0.381085	0.476356	0.379661
6	3	1	2589	0.330555	0.41798	0.386495	0.506076	0.384615
6	3	1	2685	0.309875	0.446377	0.382788	0.47487	0.391081
6	3	1	2781	0.236584	0.49763	0.378092	0.45742	0.383723
6	3	1	2877	0.344184	0.509742	0.366258	0.471137	0.377106
6	3	1	2973	0.319715	0.50307	0.386826	0.452709	0.384558
6	3	1	3069	0.351622	0.469311	0.40015	0.456802	0.400815
6	3	1	3165	0.348572	0.569345	0.389359	0.479062	0.385963
6	3	1	3261	0.328757	0.465302	0.419394	0.425939	0.414379
6	3	1	3357	0.274693	0.548843	0.390483	0.430919	0.395576
6	3	1	3453	0.304716	0.540337	0.382328	0.444185	0.392661
6	3	1	3549	0.343009	0.470738	0.38204	0.456086	0.382592
6	3	1	3645	0.360146	0.441434	0.398892	0.443475	0.394591
6	3	1	3741	0.361219	0.457444	0.399508	0.453006	0.413391
6	3	1	3837	0.339954	0.508268	0.373105	0.467055	0.379551
6	3	1	3933	0.330689	0.452806	0.374686	0.463009	0.386611
6	3	1	4029	0.411928	0.407185	0.390491	0.485379	0.402048
6	3	1	4125	0.270243	0.525765	0.376682	0.454792	0.380528
6	3	1	4221	0.31829	0.511705	0.379265	0.515481	0.38283
6	3	1	4317	0.333936	0.462656	0.414737	0.508086	0.403828
6	3	1	4413	0.310169	0.607705	0.391518	0.519413	0.400006
6	3	1	4509	0.320544	0.503254	0.386124	0.526895	0.395928
6	3	1	4605	0.313179	0.55527	0.383383	0.511031	0.391151
6	3	1	4701	0.309618	0.78151	0.394144	0.51499	0.399151
6	3	1	4797	0.319574	0.523633	0.350862	0.510207	0.366423
6	3	1	4893	0.318682	0.493167	0.390791	0.501418	0.390452
6	3	1	4989	0.270711	0.530962	0.375178	0.527947	0.387745
6	3	1	5085	0.334714	0.646754	0.377794	0.514034	0.380928
6	3	1	5181	0.34501	0.451749	0.383951	0.515203	0.395942
6	3	1	5277	0.342043	0.479755	0.367047	0.536271	0.363354
6	3	1	5373	0.310211	0.603606	0.390171	0.53944	0.389173
6	3	1	5469	0.341151	0.607246	0.379377	0.525792	0.3765
6	3	1	5565	0.36634	0.510248	0.390895	0.547234	0.393161
6	3	1	5661	0.269723	0.588529	0.39754	0.52935	0.397129
6	3	1	5757	0.302659	0.450206	0.400621	0.503372	0.394074
6	3	1	5853	0.263011	0.452266	0.390869	0.516861	0.378772
6	3	1	5949	0.304519	0.535859	0.373261	0.529586	0.383292
6	3	1	6045	0.279624	0.507981	0.381805	0.537301	0.391547
6	3	1	6141	0.260638	0.506989	0.37673	0.556978	0.386372
6	3	1	6237	0.294577	0.512178	0.387481	0.529125	0.388054
6	3	1	6333	0.336025	0.494472	0.39881	0.483032	0.398917
6	3	1	6429	0.30736	0.526514	0.401929	0.480731	0.395404
6	3	1	6525	0.316465	0.488795	0.417268	0.502276	0.417356
6	3	1	6621	0.303005	0.524528	0.397194	0.513221	0.392716
6	3	1	6717	0.297493	0.525749	0.382519	0.544801	0.384939
6	3	1	6813	0.304189	0.487363	0.37574	0.517943	0.379384
6	3	1	6909	0.298467	0.518906	0.375624	0.516634	0.383937
6	3	1	7005	0.29809	0.491564	0.398113	0.499151	0.405525
6	3	1	7101	0.310406	0.487431	0.396119	0.47257	0.390812
6	3	1	7197	0.311238	0.539999	0.395599	0.508899	0.389242
6	3	1	7293	0.298458	0.488199	0.393058	0.527696	0.397408
6	3	1	7389	0.270459	0.492986	0.395468	0.490767	0.389069
6	3	1	7485	0.29553	0.47968	0.383429	0.518113	0.392638
6	3	1	7581	0.257131	0.489591	0.369527	0.491954	0.3834
6	3	1	7677	0.342313	0.468639	0.380444	0.488026	0.39288
6	3	1	7773	0.28633	0.452988	0.382051	0.459564	0.390566
6	3	1	7869	0.263287	0.503041	0.365544	0.471806	0.374445
6	3	1	7965	0.293645	0.516675	0.374468	0.480428	0.380649
6	3	1	8061	0.301847	0.511474	0.377874	0.480475	0.392396
6	3	1	8157	0.30157	0.483719	0.375187	0.515	0.37936
6	3	1	8253	0.311316	0.568768	0.371076	0.502037	0.375555
6	3	1	8349	0.258155	0.505228	0.389891	0.520832	0.39573
6	3	1	8445	0.301163	0.563301	0.374962	0.489597	0.382926
6	3	1	8541	0.348158	0.498194	0.380995	0.471071	0.384643
6	3	1	8637	0.3469	0.466306	0.407036	0.500809	0.402941
6	3	1	8733	0.338745	0.540013	0.372872	0.5134	0.381552
6	3	1	8829	0.324632	0.564618	0.374629	0.498059	0.382177
6	3	1	8925	0.303498	0.508228	0.37346	0.511396	0.391113
6	3	1	9021	0.307112	0.484128	0.391358	0.465753	0.391557
6	3	1	9117	0.339884	0.521982	0.400301	0.440679	0.402675
6	3	1	9213	0.29234	0.582031	0.403988	0.468831	0.400142
6	3	1	9309	0.327775	0.509928	0.393098	0.468504	0.389114
6	3	1	9405	0.290773	0.590584	0.385694	0.480119	0.376019
6	3	1	9501	0.344357	0.474935	0.394091	0.471924	0.387122
6	3	1	9597	0.288043	0.512132	0.386471	0.492133	0.392474
6	3	1	9693	0.318184	0.536029	0.394977	0.398044	0.401591
6	3	1	9789	0.340716	0.450354	0.388872	0.411971	0.398895
6	3	1	9885	0.327502	0.499549	0.385133	0.393641	0.396723
6	3	1	9981	0.304678	0.453517	0.374814	0.384881	0.368897
6	3	1	93	0.341368	0.6066	0.505509	0.497094	0.500852
6	3	1	189	0.434858	0.454188	0.493976	0.497317	0.489413
6	3	1	285	0.454517	0.419936	0.483447	0.490575	0.481103
6	3	1	381	0.284721	0.460564	0.449054	0.482315	0.452505
6	3	1	477	0.312522	0.507918	0.412598	0.484542	0.418284
6	3	1	573	0.350505	0.447213	0.405255	0.484794	0.416058
6	3	1	669	0.342608	0.437253	0.395387	0.489546	0.400941
6	3	1	765	0.320788	0.496945	0.39526	0.479632	0.399229
6	3	1	861	0.303704	0.517138	0.380696	0.484487	0.385597
6	3	1	957	0.35832	0.523045	0.392006	0.508667	0.39192
6	3	1	1053	0.310203	0.538347	0.397089	0.507881	0.398503
6	3	1	1149	0.317189	0.512412	0.380717	0.504829	0.387654
6	3	1	1245	0.314889	0.506108	0.399238	0.490788	0.395268
6	3	1	1341	0.359842	0.386991	0.409457	0.491641	0.405592
6	3	1	1437	0.289954	0.490758	0.402193	0.496856	0.403944
6	3	1	1533	0.33784	0.464052	0.415409	0.486727	0.406803
6	3	1	1629	0.267095	0.496249	0.403465	0.476678	0.403392
6	3	1	1725	0.256949	0.503777	0.384317	0.470255	0.383337
6	3	1	1821	0.316351	0.599171	0.384789	0.439384	0.384486
6	3	1	1917	0.359373	0.505875	0.379351	0.437578	0.382409
6	3	1	2013	0.307955	0.511097	0.368142	0.46225	0.376459
6	3	1	2109	0.336586	0.490476	0.394737	0.473676	0.385248
6	3	1	2205	0.333907	0.4617	0.383602	0.437443	0.381633
6	3	1	2301	0.351342	0.505333	0.392442	0.423907	0.389994
6	3	1	2397	0.251784	0.550726	0.392206	0.412833	0.400242
6	3	1	2493	0.318499	0.532962	0.389793	0.427808	0.386842
6	3	1	2589	0.355096	0.556511	0.396825	0.4207	0.387066
6	3	1	2685	0.336164	0.458674	0.386565	0.396761	0.399639
6	3	1	2781	0.33044	0.499031	0.398771	0.427148	0.402549
6	3	1	2877	0.281646	0.428843	0.391571	0.401003	0.410883
6	3	1	2973	0.32646	0.543178	0.392511	0.399261	0.389963
6	3	1	3069	0.275807	0.412357	0.417835	0.451395	0.415632
6	3	1	3165	0.35083	0.452763	0.40092	0.475976	0.401011
6	3	1	3261	0.346265	0.560368	0.373156	0.498547	0.388382
6	3	1	3357	0.328468	0.443788	0.382232	0.485901	0.387539
6	3	1	3453	0.316867	0.606176	0.392433	0.472146	0.39011
6	3	1	3549	0.310428	0.497419	0.380945	0.450698	0.388422
6	3	1	3645	0.297732	0.502976	0.380769	0.425495	0.384209
6	3	1	3741	0.307436	0.505106	0.391082	0.447776	0.392317
6	3	1	3837	0.361221	0.534467	0.406795	0.412055	0.404077
6	3	1	3933	0.315714	0.460287	0.38348	0.452173	0.396573
6	3	1	4029	0.340274	0.471904	0.371861	0.414544	0.37662
6	3	1	4125	0.320234	0.473524	0.392066	0.429019	0.398005
6	3	1	4221	0.347835	0.527739	0.396621	0.38598	0.401534
6	3	1	4317	0.307908	0.562384	0.39363	0.399003	0.388651
6	3	1	4413	0.286762	0.502579	0.397425	0.418817	0.390088
6	3	1	4509	0.361178	0.429577	0.382887	0.431996	0.386695
6	3	1	4605	0.329197	0.605307	0.363649	0.423473	0.374867
6	3	1	4701	0.353689	0.589509	0.367166	0.448203	0.374319
6	3	1	4797	0.370638	0.568248	0.390987	0.428668	0.38957
6	3	1	4893	0.315788	0.434222	0.382249	0.449507	0.385584
6	3	1	4989	0.301722	0.537501	0.410303	0.399862	0.402646
6	3	1	5085	0.285021	0.522369	0.394568	0.396029	0.381947
6	3	1	5181	0.310628	0.551681	0.377386	0.410545	0.379505
6	3	1	5277	0.314465	0.452481	0.400909	0.389106	0.390478
6	3	1	5373	0.280169	0.480726	0.373708	0.417342	0.38013
6	3	1	5469	0.282645	0.52966	0.376945	0.44181	0.385742
6	3	1	5565	0.300115	0.535987	0.400295	0.404044	0.387684
6	3	1	5661	0.319509	0.510343	0.376168	0.441946	0.381823
6	3	1	5757	0.301801	0.566187	0.372113	0.422738	0.386934
6	3	1	5853	0.295863	0.53786	0.411747	0.40473	0.406411
6	3	1	5949	0.31159	0.575559	0.400573	0.388752	0.397425
6	3	1	6045	0.300268	0.504921	0.38534	0.422477	0.395857
6	3	1	6141	0.327063	0.472221	0.372429	0.396238	0.382943
6	3	1	6237	0.342937	0.567021	0.413982	0.385903	0.41145
6	3	1	6333	0.292255	0.486045	0.384141	0.393807	0.384204
6	3	1	6429	0.255842	0.546289	0.380764	0.385413	0.389916
6	3	1	6525	0.27697	0.556939	0.38156	0.361087	0.389622
6	3	1	6621	0.333426	0.477415	0.395502	0.371569	0.385503
6	3	1	6717	0.241395	0.481693	0.374543	0.339581	0.385827
6	3	1	6813	0.348048	0.573852	0.395502	0.371749	0.391896
6	3	1	6909	0.311902	0.523777	0.389436	0.330621	0.390881
6	3	1	7005	0.315399	0.500496	0.401991	0.3128	0.406876
6	3	1	7101	0.269891	0.544632	0.378319	0.299747	0.381898
6	3	1	7197	0.31805	0.389813	0.403221	0.278129	0.409952
6	3	1	7293	0.323591	0.526803	0.376827	0.251269	0.400905
6	3	1	7389	0.320124	0.401734	0.379035	0.264176	0.385566
6	3	1	7485	0.351273	0.578301	0.37942	0.278084	0.382695
6	3	1	7581	0.318336	0.537527	0.398333	0.311478	0.394655
6	3	1	7677	0.307363	0.501688	0.38806	0.329048	0.395402
6	3	1	7773	0.293542	0.463236	0.373458	0.306195	0.380725
6	3	1	7869	0.265614	0.539075	0.349778	0.334354	0.368117
6	3	1	7965	0.363321	0.430521	0.401955	0.35362	0.408574
6	3	1	8061	0.284283	0.499291	0.395645	0.38032	0.395843
6	3	1	8157	0.343336	0.555805	0.40132	0.368497	0.402719
6	3	1	8253	0.319795	0.448465	0.374608	0.387262	0.391024
6	3	1	8349	0.333777	0.470164	0.387386	0.418625	0.393587
6	3	1	8445	0.28666	0.506105	0.378783	0.432667	0.377329
6	3	1	8541	0.355656	0.485583	0.393452	0.448232	0.405839
6	3	1	8637	0.322446	0.505768	0.378918	0.471358	0.375162
6	3	1	8733	0.327006	0.577635	0.371584	0.435416	0.369965
6	3	1	8829	0.29587	0.512025	0.400901	0.462856	0.401147
6	3	1	8925	0.296458	0.472764	0.389264	0.444681	0.398782
6	3	1	9021	0.288996	0.49184	0.379123	0.422316	0.385222
6	3	1	9117	0.344804	0.452335	0.39848	0.391819	0.406733
6	3	1	9213	0.331734	0.553816	0.38114	0.395138	0.389411
6	3	1	9309	0.286496	0.572411	0.366523	0.370708	0.375068
6	3	1	9405	0.386187	0.484603	0.371429	0.350638	0.374702
6	3	1	9501	0.33776	0.527817	0.392101	0.361174	0.380369
6	3	1	9597	0.331165	0.517203	0.393816	0.333388	0.38983
6	3	1	9693	0.276259	0.422923	0.378638	0.306633	0.397938
6	3	1	9789	0.284358	0.476509	0.375877	0.270984	0.394021
6	3	1	9885	0.313481	0.534642	0.380659	0.265591	0.383825
6	3	1	9981	0.288168	0.462714	0.384398	0.278827	0.392445
6	3	1	93	0.359559	0.433097	0.509266	0.495554	0.492314
6	3	1	189	0.352505	0.333761	0.468804	0.496322	0.468834
6	3	1	285	0.369912	0.394682	0.442813	0.501492	0.446408
6	3	1	381	0.364633	0.397501	0.425155	0.489454	0.424507
6	3	1	477	0.340359	0.445846	0.419596	0.494005	0.421121
6	3	1	573	0.265114	0.465094	0.401473	0.497707	0.410076
6	3	1	669	0.326654	0.449673	0.38953	0.478233	0.389461
6	3	1	765	0.306306	0.491694	0.399094	0.479939	0.403331
6	3	1	861	0.302745	0.487209	0.391852	0.485898	0.386188
6	3	1	957	0.319015	0.463477	0.396845	0.465242	0.401347
6	3	1	1053	0.320223	0.51034	0.400898	0.457702	0.393609
6	3	1	1149	0.337557	0.552211	0.391642	0.438681	0.390567
6	3	1	1245	0.299028	0.542045	0.379601	0.432263	0.374617
6	3	1	1341	0.285638	0.498605	0.366149	0.432634	0.367712
6	3	1	1437	0.342993	0.536432	0.390122	0.426169	0.389509
6	3	1	1533	0.362108	0.462357	0.404054	0.420197	0.408491
6	3	1	1629	0.326203	0.387257	0.400765	0.397406	0.38728
6	3	1	1725	0.312262	0.570118	0.385926	0.412678	0.384379
6	3	1	1821	0.23602	0.582014	0.382012	0.401377	0.382752
6	3	1	1917	0.325689	0.560812	0.376633	0.361214	0.381048
6	3	1	2013	0.294363	0.555775	0.389368	0.341965	0.387829
6	3	1	2109	0.281023	0.586066	0.386599	0.351733	0.388278
6	3	1	2205	0.260288	0.616928	0.402177	0.316406	0.400566
6	3	1	2301	0.258976	0.557508	0.378341	0.299777	0.388763
6	3	1	2397	0.283068	0.690933	0.395366	0.299584	0.388517
6	3	1	2493	0.285282	0.530296	0.383159	0.308956	0.384918
6	3	1	2589	0.245663	0.422377	0.408436	0.293044	0.39838
6	3	1	2685	0.304719	0.53677	0.376024	0.323961	0.393975
6	3	1	2781	0.339283	0.443973	0.380547	0.313458	0.384666
6	3	1	2877	0.309814	0.585466	0.402489	0.291624	0.390094
6	3	1	2973	0.328226	0.484755	0.385088	0.273434	0.398657
6	3	1	3069	0.241647	0.538883	0.385655	0.267073	0.39011
6	3	1	3165	0.33226	0.538607	0.371746	0.287585	0.380716
6	3	1	3261	0.31311	0.477951	0.390625	0.287448	0.393687
6	3	1	3357	0.298624	0.462368	0.374069	0.229701	0.387667
6	3	1	3453	0.251678	0.478941	0.382443	0.24515	0.383158
6	3	1	3549	0.279235	0.494665	0.382729	0.204475	0.376246
6	3	1	3645	0.307854	0.457007	0.379027	0.246842	0.38624
6	3	1	3741	0.280455	0.61552	0.391888	0.25589	0.399163
6	3	1	3837	0.274515	0.520382	0.391441	0.307566	0.386183
6	3	1	3933	0.285797	0.487283	0.401762	0.33167	0.391759
6	3	1	4029	0.341712	0.522914	0.376762	0.300497	0.38173
6	3	1	4125	0.276957	0.480076	0.377586	0.297393	0.379311
6	3	1	4221	0.357261	0.555252	0.372489	0.316325	0.374037
6	3	1	4317	0.276958	0.614016	0.384505	0.33111	0.390909
6	3	1	4413	0.353018	0.586464	0.383891	0.341083	0.383806
6	3	1	4509	0.333035	0.54764	0.385255	0.351449	0.401526
6	3	1	4605	0.313658	0.473364	0.409197	0.354852	0.410032
6	3	1	4701	0.312487	0.543156	0.393068	0.316154	0.392649
6	3	1	4797	0.315492	0.467774	0.401159	0.307523	0.398506
6	3	1	4893	0.278752	0.477985	0.370877	0.309295	0.375738
6	3	1	4989	0.293683	0.522426	0.37682	0.286485	0.375584
6	3	1	5085	0.332291	0.659097	0.411283	0.307442	0.399473
6	3	1	5181	0.322415	0.54776	0.38503	0.347599	0.386514
6	3	1	5277	0.306644	0.578748	0.400993	0.347427	0.397431
6	3	1	5373	0.375899	0.521202	0.378274	0.340549	0.378034
6	3	1	5469	0.325159	0.625334	0.389041	0.36739	0.386933
6	3	1	5565	0.309647	0.598405	0.372012	0.352263	0.379364
6	3	1	5661	0.28829	0.548463	0.360843	0.341611	0.372791
6	3	1	5757	0.356389	0.541098	0.378374	0.325182	0.396457
6	3	1	5853	0.318748	0.458668	0.37844	0.289949	0.384975
6	3	1	5949	0.333261	0.436628	0.392296	0.285585	0.393611
6	3	1	6045	0.383275	0.445758	0.401043	0.226719	0.395173
6	3	1	6141	0.311528	0.540577	0.373913	0.260787	0.382192
6	3	1	6237	0.30668	0.475697	0.387592	0.269007	0.399729
6	3	1	6333	0.372069	0.504499	0.386012	0.2202	0.39877
6	3	1	6429	0.313352	0.565419	0.402601	0.233372	0.408521
6	3	1	6525	0.375132	0.51691	0.381032	0.208353	0.393001
6	3	1	6621	0.312972	0.572443	0.383628	0.188668	0.391685
6	3	1	6717	0.307557	0.483804	0.391693	0.177981	0.395794
6	3	1	6813	0.3796	0.483877	0.38812	0.194799	0.391644
6	3	1	6909	0.29093	0.493198	0.396049	0.175719	0.397282
6	3	1	7005	0.279731	0.490817	0.395216	0.183415	0.390635
6	3	1	7101	0.33822	0.485729	0.386895	0.179325	0.388359
6	3	1	7197	0.30663	0.4649	0.402065	0.171809	0.398175
6	3	1	7293	0.322615	0.452057	0.383046	0.181465	0.389135
6	3	1	7389	0.324758	0.521713	0.398958	0.210099	0.394176
6	3	1	7485	0.32182	0.472444	0.385103	0.212342	0.405529
6	3	1	7581	0.324433	0.489639	0.395238	0.210426	0.413887
6	3	1	7677	0.36238	0.423254	0.372315	0.175589	0.380634
6	3	1	7773	0.288928	0.489096	0.384347	0.190985	0.397427
6	3	1	7869	0.336439	0.569997	0.384448	0.210529	0.38794
6	3	1	7965	0.286076	0.53467	0.364986	0.19924	0.368578
6	3	1	8061	0.348756	0.481012	0.388593	0.171474	0.388066
6	3	1	8157	0.293069	0.472474	0.398797	0.142374	0.394622
6	3	1	8253	0.290004	0.528255	0.400772	0.151531	0.409149
6	3	1	8349	0.322875	0.597292	0.359884	0.176515	0.369988
6	3	1	8445	0.210516	0.592628	0.372114	0.210274	0.37583
6	3	1	8541	0.314558	0.519922	0.362554	0.170937	0.378717
6	3	1	8637	0.325669	0.540724	0.378098	0.149848	0.389122
6	3	1	8733	0.335735	0.450836	0.370534	0.133096	0.399642
6	3	1	8829	0.388357	0.478418	0.375039	0.0546836	0.381897
6	3	1	8925	0.346295	0.410295	0.393364	0.0773441	0.394721
6	3	1	9021	0.321465	0.545284	0.405697	0.0910292	0.404005
6	3	1	9117	0.272103	0.478639	0.383728	0.0677043	0.390326
6	3	1	9213	0.381332	0.534558	0.379532	0.0926136	0.380343
6	3	1	9309	0.306046	0.554839	0.389927	0.0886934	0.388263
6	3	1	9405	0.384476	0.403419	0.393455	0.129246	0.403764
6	3	1	9501	0.270226	0.529258	0.372011	0.145917	0.374927
6	3	1	9597	0.316165	0.493524	0.378431	0.145038	0.383275
6	3	1	9693	0.293559	0.494489	0.397748	0.186891	0.392153
6	3	1	9789	0.273512	0.498148	0.373828	0.184399	0.385461
6	3	1	9885	0.312244	0.516933	0.374208	0.18155	0.379381
6	3	1	9981	0.310419	0.551968	0.37194	0.27203	0.382337
6	3	1	93	0.341527	0.496047	0.506537	0.504813	0.491174
6	3	1	189	0.366788	0.398096	0.474836	0.507144	0.473708
6	3	1	285	0.357249	0.4891	0.441886	0.516859	0.441872
6	3	1	381	0.335882	0.445378	0.424106	0.531518	0.424588
6	3	1	477	0.297575	0.469134	0.421726	0.541055	0.420728
6	3	1	573	0.353947	0.492529	0.399256	0.541726	0.402124
6	3	1	669	0.326905	0.376177	0.405692	0.534765	0.41174
6	3	1	765	0.325627	0.450121	0.380179	0.517562	0.381294
6	3	1	861	0.371884	0.434365	0.393533	0.517415	0.394545
6	3	1	957	0.301964	0.479293	0.372834	0.50963	0.380561
6	3	1	1053	0.258372	0.516417	0.392824	0.50277	0.396011
6	3	1	1149	0.314681	0.536523	0.39912	0.51317	0.393497
6	3	1	1245	0.339855	0.447247	0.365023	0.513223	0.372367
6	3	1	1341	0.287696	0.552395	0.373449	0.523619	0.373733
6	3	1	1437	0.238284	0.56922	0.368644	0.529646	0.368652
6	3	1	1533	0.266578	0.621582	0.376479	0.534285	0.368248
6	3	1	1629	0.366758	0.595472	0.392398	0.542474	0.383656
6	3	1	1725	0.319144	0.523673	0.363595	0.515569	0.370704
6	3	1	1821	0.274369	0.525802	0.381734	0.51324	0.401014
6	3	1	1917	0.429336	0.504928	0.410079	0.536713	0.409724
6	3	1	2013	0.33356	0.460543	0.389001	0.542746	0.391829
6	3	1	2109	0.333601	0.522797	0.405232	0.505422	0.407093
6	3	1	2205	0.294679	0.504934	0.383156	0.480218	0.390258
6	3	1	2301	0.2849	0.445296	0.388633	0.487292	0.38375
6	3	1	2397	0.353423	0.542125	0.389862	0.485422	0.40051
6	3	1	2493	0.373105	0.404976	0.421175	0.455505	0.419146
6	3	1	2589	0.348318	0.515052	0.396925	0.416866	0.404649
6	3	1	2685	0.273779	0.493293	0.38892	0.406599	0.386883
6	3	1	2781	0.337027	0.530497	0.389587	0.421108	0.385612
6	3	1	2877	0.244127	0.558443	0.38456	0.425826	0.37806
6	3	1	2973	0.309229	0.501946	0.393168	0.449457	0.404683
6	3	1	3069	0.327575	0.482295	0.395274	0.423149	0.40092
6	3	1	3165	0.284226	0.416594	0.383526	0.451931	0.372826
6	3	1	3261	0.318691	0.465461	0.374169	0.506015	0.373027
6	3	1	3357	0.338219	0.403165	0.406656	0.542453	0.41806
6	3	1	3453	0.333723	0.57845	0.414577	0.547547	0.406356
6	3	1	3549	0.278209	0.49289	0.363864	0.556557	0.374565
6	3	1	3645	0.295732	0.582236	0.388218	0.568278	0.398907
6	3	1	3741	0.346601	0.494653	0.364458	0.535372	0.377322
6	3	1	3837	0.443442	0.530752	0.397645	0.533863	0.397407
6	3	1	3933	0.338581	0.485501	0.403116	0.513848	0.408681
6	3	1	4029	0.298309	0.505562	0.384404	0.521967	0.386898
6	3	1	4125	0.306206	0.4923	0.379185	0.53666	0.386043
6	3	1	4221	0.340885	0.616867	0.364834	0.568604	0.379164
6	3	1	4317	0.318479	0.443626	0.371758	0.550533	0.390602
6	3	1	4413	0.327394	0.515355	0.383333	0.53679	0.387278
6	3	1	4509	0.284732	0.473155	0.372687	0.544395	0.384047
6	3	1	4605	0.36462	0.530062	0.366415	0.524112	0.386294
6	3	1	4701	0.341442	0.438454	0.4125	0.553561	0.405392
6	3	1	4797	0.274341	0.496898	0.37025	0.574642	0.378227
6	3	1	4893	0.29191	0.562775	0.37282	0.528957	0.377648
6	3	1	4989	0.295683	0.572041	0.393544	0.525639	0.391105
6	3	1	5085	0.357298	0.511099	0.397036	0.504804	0.404754
6	3	1	5181	0.293292	0.548938	0.385777	0.486859	0.385915
6	3	1	5277	0.270913	0.554083	0.393262	0.496135	0.391217
6	3	1	5373	0.250664	0.565913	0.378843	0.503937	0.377181
6	3	1	5469	0.376081	0.51183	0.367976	0.550708	0.38027
6	3	1	5565	0.297932	0.508395	0.370435	0.536796	0.381624
6	3	1	5661	0.266854	0.478523	0.369764	0.565317	0.376194
6	3	1	5757	0.270289	0.547224	0.397034	0.573888	0.399344
6	3	1	5853	0.294314	0.521134	0.389394	0.562626	0.392153
6	3	1	5949	0.300349	0.480528	0.375592	0.558389	0.385264
6	3	1	6045	0.31072	0.442473	0.38518	0.563749	0.392537
6	3	1	6141	0.359671	0.536172	0.408828	0.596147	0.409674
6	3	1	6237	0.28026	0.575386	0.360813	0.60712	0.37408
6	3	1	6333	0.245418	0.585802	0.377533	0.617717	0.375784
6	3	1	6429	0.338498	0.521742	0.376155	0.622445	0.381134
6	3	1	6525	0.290936	0.416501	0.398179	0.596399	0.397655
6	3	1	6621	0.252678	0.522418	0.376453	0.594665	0.3943
6	3	1	6717	0.30681	0.509257	0.375727	0.645474	0.382724
6	3	1	6813	0.264825	0.495226	0.382044	0.646437	0.380498
6	3	1	6909	0.328978	0.436232	0.365854	0.633625	0.371767
6	3	1	7005	0.348787	0.433493	0.409524	0.629205	0.408093
6	3	1	7101	0.417779	0.494787	0.406205	0.603961	0.402345
6	3	1	7197	0.310158	0.545694	0.380299	0.62655	0.381762
6	3	1	7293	0.335143	0.4667	0.3721	0.614651	0.371036
6	3	1	7389	0.373346	0.515545	0.386842	0.603628	0.398939
6	3	1	7485	0.33648	0.500807	0.386983	0.604412	0.392412
6	3	1	7581	0.329058	0.497258	0.374603	0.574779	0.387881
6	3	1	7677	0.304997	0.539583	0.379223	0.599547	0.391548
6	3	1	7773	0.297033	0.435516	0.398015	0.598955	0.396373
6	3	1	7869	0.35171	0.447676	0.393263	0.59547	0.384104
6	3	1	7965	0.316161	0.519734	0.386997	0.61705	0.395227
6	3	1	8061	0.343164	0.493373	0.4	0.597696	0.399399
6	3	1	8157	0.327802	0.392973	0.398088	0.593147	0.401619
6	3	1	8253	0.318828	0.415269	0.393871	0.618017	0.397676
6	3	1	8349	0.32197	0.498214	0.384831	0.660763	0.404136
6	3	1	8445	0.381535	0.593116	0.390058	0.658321	0.40013
6	3	1	8541	0.301935	0.5114	0.400295	0.664954	0.40048
6	3	1	8637	0.33856	0.456713	0.373292	0.665069	0.389036
6	3	1	8733	0.248191	0.56132	0.391351	0.65886	0.391006
6	3	1	8829	0.283224	0.584436	0.385516	0.695294	0.388541
6	3	1	8925	0.28901	0.506124	0.404281	0.691386	0.400398
6	3	1	9021	0.282909	0.554162	0.389793	0.660925	0.383312
6	3	1	9117	0.330116	0.457046	0.365985	0.629797	0.387889
6	3	1	9213	0.272554	0.549961	0.376169	0.654902	0.388969
6	3	1	9309	0.289558	0.6502	0.372714	0.623585	0.384958
6	3	1	9405	0.324058	0.509575	0.377761	0.613572	0.376151
6	3	1	9501	0.355378	0.549715	0.389422	0.561192	0.388571
6	3	1	9597	0.38364	0.517036	0.422395	0.568225	0.429941
6	3	1	9693	0.254052	0.534212	0.399265	0.557818	0.397815
6	3	1	9789	0.295029	0.601274	0.390236	0.513741	0.386996
6	3	1	9885	0.29878	0.516239	0.368567	0.532473	0.37547
6	3	1	9981	0.297674	0.461897	0.389781	0.568043	0.394378
6	3	1	93	0.334474	0.404118	0.502951	0.498257	0.494604
6	3	1	189	0.390835	0.355918	0.486275	0.499807	0.473624
6	3	1	285	0.330212	0.495458	0.43819	0.517072	0.438397
6	3	1	381	0.292845	0.461144	0.403261	0.521688	0.403044
6	3	1	477	0.27602	0.474121	0.392308	0.514752	0.398262
6	3	1	573	0.289701	0.540412	0.398466	0.513915	0.395315
6	3	1	669	0.304582	0.501637	0.373806	0.51454	0.377454
6	3	1	765	0.296375	0.647528	0.36898	0.503071	0.375483
6	3	1	861	0.251362	0.472788	0.392447	0.480754	0.394567
6	3	1	957	0.315982	0.479686	0.393171	0.468613	0.388278
6	3	1	1053	0.31284	0.516068	0.373153	0.478512	0.379254
6	3	1	1149	0.356718	0.566229	0.392272	0.49278	0.393686
6	3	1	1245	0.288806	0.458715	0.402053	0.49824	0.394501
6	3	1	1341	0.29144	0.490046	0.395988	0.503161	0.399815
6	3	1	1437	0.349178	0.555617	0.394939	0.499602	0.404049
6	3	1	1533	0.326295	0.558851	0.372111	0.510362	0.379061
6	3	1	1629	0.326709	0.489914	0.372853	0.517801	0.386482
6	3	1	1725	0.31672	0.536323	0.389559	0.486854	0.393249
6	3	1	1821	0.316333	0.446667	0.374638	0.508917	0.380991
6	3	1	1917	0.33947	0.59339	0.392041	0.521705	0.385331
6	3	1	2013	0.329744	0.463947	0.387403	0.500943	0.383568
6	3	1	2109	0.325783	0.502177	0.404198	0.473155	0.399434
6	3	1	2205	0.332299	0.485931	0.394188	0.496635	0.406316
6	3	1	2301	0.394174	0.452538	0.403017	0.521519	0.405413
6	3	1	2397	0.347497	0.542106	0.386357	0.515684	0.390805
6	3	1	2493	0.344014	0.463516	0.385224	0.539471	0.389998
6	3	1	2589	0.349432	0.468695	0.400289	0.533885	0.400953
6	3	1	2685	0.320963	0.460261	0.397866	0.504004	0.40493
6	3	1	2781	0.326918	0.57622	0.388974	0.527657	0.393239
6	3	1	2877	0.371801	0.447038	0.398198	0.537887	0.396576
6	3	1	2973	0.273472	0.54625	0.38012	0.550248	0.38914
6	3	1	3069	0.301406	0.521126	0.413419	0.511119	0.410015
6	3	1	3165	0.334625	0.451322	0.401506	0.536178	0.3981
6	3	1	3261	0.339215	0.518303	0.392459	0.508705	0.400093
6	3	1	3357	0.350475	0.490482	0.390869	0.508139	0.392868
6	3	1	3453	0.37608	0.550558	0.366239	0.487067	0.380529
6	3	1	3549	0.308949	0.507865	0.373888	0.475	0.387861
6	3	1	3645	0.312226	0.538821	0.373525	0.487829	0.377306
6	3	1	3741	0.276147	0.547224	0.388092	0.479898	0.386301
6	3	1	3837	0.313072	0.420571	0.392229	0.471981	0.395127
6	3	1	3933	0.399788	0.44937	0.403276	0.493221	0.410484
6	3	1	4029	0.337623	0.535356	0.371739	0.498635	0.380421
6	3	1	4125	0.357802	0.417635	0.400615	0.503485	0.398434
6	3	1	4221	0.309251	0.484587	0.383111	0.510982	0.383796
6	3	1	4317	0.257778	0.519625	0.393865	0.533937	0.392263
6	3	1	4413	0.304187	0.512065	0.36036	0.533562	0.379014
6	3	1	4509	0.258723	0.425618	0.399241	0.499895	0.392953
6	3	1	4605	0.301971	0.457009	0.390343	0.464016	0.38628
6	3	1	4701	0.279951	0.447551	0.412635	0.457832	0.404722
6	3	1	4797	0.296971	0.551142	0.414353	0.497948	0.413526
6	3	1	4893	0.264226	0.47387	0.424186	0.502321	0.414748
6	3	1	4989	0.350204	0.461301	0.40468	0.519854	0.410148
6	3	1	5085	0.307832	0.483604	0.389924	0.473238	0.383146
6	3	1	5181	0.279917	0.493687	0.38635	0.465631	0.384179
6	3	1	5277	0.275479	0.61745	0.377548	0.483314	0.377616
6	3	1	5373	0.309484	0.44407	0.382099	0.500676	0.397015
6	3	1	5469	0.312176	0.490525	0.380814	0.469656	0.383146
6	3	1	5565	0.322532	0.562047	0.400465	0.472638	0.397046
6	3	1	5661	0.319028	0.534365	0.387286	0.483761	0.390697
6	3	1	5757	0.350681	0.401169	0.410333	0.477955	0.398679
6	3	1	5853	0.335056	0.555631	0.396334	0.476082	0.405842
6	3	1	5949	0.325609	0.442565	0.389368	0.470518	0.392279
6	3	1	6045	0.298932	0.512864	0.376162	0.477242	0.377253
6	3	1	6141	0.451167	0.436585	0.387106	0.512597	0.395071
6	3	1	6237	0.384671	0.443489	0.370692	0.529102	0.383718
6	3	1	6333	0.353536	0.477198	0.398501	0.517955	0.394043
6	3	1	6429	0.322117	0.455927	0.396114	0.505462	0.393639
6	3	1	6525	0.382479	0.465979	0.395411	0.510714	0.396192
6	3	1	6621	0.327882	0.534886	0.38964	0.527909	0.384453
6	3	1	6717	0.399077	0.617677	0.380265	0.520788	0.374483
6	3	1	6813	0.318726	0.499151	0.399697	0.514007	0.395387
6	3	1	6909	0.321581	0.496376	0.395614	0.520722	0.394781
6	3	1	7005	0.258051	0.586921	0.391335	0.551044	0.393454
6	3	1	7101	0.340514	0.477426	0.401705	0.524691	0.4033
6	3	1	7197	0.312402	0.526681	0.366519	0.50673	0.388184
6	3	1	7293	0.304935	0.565712	0.379259	0.486465	0.389326
6	3	1	7389	0.253536	0.5121	0.379758	0.499145	0.388827
6	3	1	7485	0.293518	0.456337	0.395173	0.521221	0.404127
6	3	1	7581	0.320859	0.522629	0.401059	0.538759	0.387011
6	3	1	7677	0.338239	0.51659	0.392227	0.572961	0.39411
6	3	1	7773	0.270764	0.571451	0.35546	0.61445	0.361948
6	3	1	7869	0.272738	0.450839	0.370939	0.572589	0.389369
6	3	1	7965	0.309104	0.515105	0.39811	0.591402	0.402367
6	3	1	8061	0.366218	0.419953	0.400467	0.589748	0.40963
6	3	1	8157	0.331212	0.472419	0.388227	0.571555	0.395341
6	3	1	8253	0.357014	0.491735	0.380889	0.582293	0.385014
6	3	1	8349	0.274944	0.563765	0.368507	0.540077	0.377694
6	3	1	8445	0.330636	0.504931	0.384558	0.577856	0.382923
6	3	1	8541	0.318604	0.531093	0.379565	0.593538	0.388852
6	3	1	8637	0.335641	0.438271	0.386159	0.589217	0.398176
6	3	1	8733	0.331226	0.456938	0.392615	0.603546	0.404243
6	3	1	8829	0.313837	0.438803	0.379385	0.568877	0.393883
6	3	1	8925	0.361045	0.431296	0.412424	0.576038	0.405235
6	3	1	9021	0.283312	0.439579	0.397807	0.606974	0.398313
6	3	1	9117	0.26354	0.547875	0.401742	0.604688	0.391127
6	3	1	9213	0.293077	0.640659	0.368282	0.56255	0.384478
6	3	1	9309	0.308878	0.401694	0.387771	0.576128	0.389254
6	3	1	9405	0.362822	0.588786	0.371512	0.580138	0.378335
6	3	1	9501	0.302033	0.538998	0.379794	0.56967	0.385957
6	3	1	9597	0.281888	0.619588	0.368811	0.564704	0.374551
6	3	1	9693	0.312281	0.533833	0.378987	0.558582	0.387281
6	3	1	9789	0.3907	0.513858	0.377778	0.560788	0.386824
6	3	1	9885	0.271145	0.519151	0.384526	0.575114	0.385098
6	3	1	9981	0.315361	0.473424	0.365352	0.584185	0.370794
6	3	1	93	0.344298	0.366487	0.495215	0.490829	0.497291
6	3	1	189	0.348228	0.495376	0.482468	0.491916	0.493029
6	3	1	285	0.377508	0.507613	0.462806	0.493409	0.466216
6	3	1	381	0.371578	0.479249	0.44	0.483695	0.43896
6	3	1	477	0.440248	0.454585	0.414916	0.498258	0.417358
6	3	1	573	0.311927	0.471093	0.400782	0.48933	0.392772
6	3	1	669	0.289561	0.493315	0.388323	0.477882	0.389109
6	3	1	765	0.290581	0.509035	0.380669	0.493289	0.384933
6	3	1	861	0.288022	0.450627	0.36652	0.500349	0.368249
6	3	1	957	0.284357	0.485591	0.368239	0.509614	0.37517
6	3	1	1053	0.329199	0.471096	0.398659	0.537944	0.397912
6	3	1	1149	0.345611	0.500405	0.394048	0.546422	0.395168
6	3	1	1245	0.364105	0.550132	0.367151	0.521714	0.38924
6	3	1	1341	0.310048	0.549607	0.379734	0.516644	0.381207
6	3	1	1437	0.334726	0.550321	0.384513	0.486929	0.383046
6	3	1	1533	0.332781	0.446758	0.385757	0.49418	0.391378
6	3	1	1629	0.318561	0.514133	0.376579	0.488144	0.37728
6	3	1	1725	0.332773	0.469904	0.375823	0.498658	0.385601
6	3	1	1821	0.25569	0.520326	0.38637	0.47539	0.385749
6	3	1	1917	0.314875	0.468964	0.373264	0.495954	0.376768
6	3	1	2013	0.250846	0.551756	0.360496	0.468267	0.365307
6	3	1	2109	0.3467	0.451322	0.390435	0.434131	0.383761
6	3	1	2205	0.273501	0.516986	0.39542	0.429373	0.389394
6	3	1	2301	0.286426	0.601671	0.37786	0.457285	0.383562
6	3	1	2397	0.269624	0.646965	0.368382	0.428902	0.365262
6	3	1	2493	0.309373	0.525201	0.373756	0.429177	0.371827
6	3	1	2589	0.276806	0.508011	0.367105	0.425348	0.380527
6	3	1	2685	0.285846	0.481437	0.398525	0.43602	0.39078
6	3	1	2781	0.30648	0.457922	0.385907	0.434761	0.398041
6	3	1	2877	0.312335	0.489438	0.371041	0.462093	0.376157
6	3	1	2973	0.347839	0.424945	0.380547	0.448572	0.374902
6	3	1	3069	0.273862	0.583853	0.386727	0.467122	0.384063
6	3	1	3165	0.307528	0.673865	0.393245	0.46419	0.391923
6	3	1	3261	0.316775	0.488035	0.395489	0.477452	0.392624
6	3	1	3357	0.336141	0.49132	0.417134	0.456843	0.416048
6	3	1	3453	0.349771	0.484646	0.381212	0.4656	0.397417
6	3	1	3549	0.29529	0.522961	0.36913	0.441971	0.382242
6	3	1	3645	0.296202	0.559168	0.393562	0.437468	0.393259
6	3	1	3741	0.353915	0.431067	0.383109	0.442879	0.378392
6	3	1	3837	0.294721	0.441207	0.399385	0.467411	0.402171
6	3	1	3933	0.343067	0.588942	0.382059	0.504128	0.382776
6	3	1	4029	0.325977	0.503664	0.387003	0.505265	0.390247
6	3	1	4125	0.376613	0.485275	0.416006	0.512716	0.412987
6	3	1	4221	0.342053	0.478257	0.371951	0.489713	0.367051
6	3	1	4317	0.340593	0.445293	0.398675	0.487338	0.40709
6	3	1	4413	0.337898	0.504477	0.414372	0.493574	0.416255
6	3	1	4509	0.324804	0.582694	0.400475	0.520012	0.400772
6	3	1	4605	0.365557	0.555107	0.399078	0.557477	0.407828
6	3	1	4701	0.295773	0.419831	0.419345	0.540428	0.406958
6	3	1	4797	0.333696	0.463668	0.384731	0.52429	0.392567
6	3	1	4893	0.247203	0.502369	0.379381	0.516528	0.377355
6	3	1	4989	0.359089	0.442822	0.393415	0.515453	0.408975
6	3	1	5085	0.318668	0.504023	0.363611	0.504889	0.375453
6	3	1	5181	0.251426	0.646094	0.396547	0.512461	0.389071
6	3	1	5277	0.327414	0.530734	0.40625	0.552908	0.404198
6	3	1	5373	0.275082	0.525532	0.396291	0.498072	0.393371
6	3	1	5469	0.349164	0.486283	0.389924	0.47593	0.386074
6	3	1	5565	0.292137	0.486618	0.376957	0.448442	0.382557
6	3	1	5661	0.304661	0.531413	0.367079	0.450968	0.372155
6	3	1	5757	0.344027	0.548593	0.391728	0.448567	0.39249
6	3	1	5853	0.311695	0.526102	0.400602	0.429861	0.407025
6	3	1	5949	0.355042	0.538217	0.397008	0.404115	0.404747
6	3	1	6045	0.286599	0.463318	0.393812	0.443964	0.389136
6	3	1	6141	0.277752	0.662818	0.372448	0.445785	0.378571
6	3	1	6237	0.334151	0.610947	0.376612	0.450677	0.377008
6	3	1	6333	0.426743	0.537292	0.39436	0.426517	0.401567
6	3	1	6429	0.290908	0.551563	0.383584	0.427238	0.380497
6	3	1	6525	0.31035	0.503301	0.395266	0.40436	0.398349
6	3	1	6621	0.370375	0.558856	0.401325	0.429541	0.404151
6	3	1	6717	0.303173	0.498959	0.387988	0.419069	0.379465
6	3	1	6813	0.321576	0.447782	0.371084	0.423103	0.377047
6	3	1	6909	0.307723	0.488495	0.392632	0.437907	0.402414
6	3	1	7005	0.34947	0.479743	0.389767	0.455589	0.407584
6	3	1	7101	0.329535	0.39953	0.398104	0.454375	0.395853
6	3	1	7197	0.339843	0.488934	0.391369	0.45865	0.379804
6	3	1	7293	0.344136	0.453436	0.382424	0.487203	0.387929
6	3	1	7389	0.298741	0.455241	0.410486	0.509117	0.412516
6	3	1	7485	0.320348	0.49031	0.402774	0.477456	0.400715
6	3	1	7581	0.312121	0.529028	0.402663	0.502544	0.393586
6	3	1	7677	0.312085	0.506163	0.373964	0.492277	0.374965
6	3	1	7773	0.370931	0.484193	0.391271	0.468053	0.395201
6	3	1	7869	0.338837	0.571148	0.37718	0.439961	0.391873
6	3	1	7965	0.390705	0.537414	0.392319	0.454405	0.388346
6	3	1	8061	0.32223	0.658315	0.39375	0.420512	0.394311
6	3	1	8157	0.314563	0.629673	0.388571	0.4481	0.383834
6	3	1	8253	0.349496	0.529448	0.385648	0.429622	0.386586
6	3	1	8349	0.28747	0.434704	0.391913	0.415665	0.390307
6	3	1	8445	0.314984	0.518791	0.394971	0.424973	0.396919
6	3	1	8541	0.32526	0.438862	0.391618	0.42439	0.38844
6	3	1	8637	0.355214	0.483975	0.390272	0.421197	0.39241
6	3	1	8733	0.301076	0.514223	0.37426	0.41831	0.386235
6	3	1	8829	0.3177	0.594442	0.396269	0.420358	0.399703
6	3	1	8925	0.367957	0.528666	0.384266	0.437303	0.385012
6	3	1	9021	0.303269	0.443825	0.392377	0.434495	0.394871
6	3	1	9117	0.342241	0.47365	0.373353	0.401764	0.374403
6	3	1	9213	0.326627	0.563742	0.386283	0.401833	0.395722
6	3	1	9309	0.274727	0.548878	0.391593	0.39178	0.384673
6	3	1	9405	0.272258	0.433289	0.394391	0.385219	0.398783
6	3	1	9501	0.266308	0.499463	0.401269	0.39138	0.401714
6	3	1	9597	0.320212	0.505502	0.402511	0.343156	0.393807
6	3	1	9693	0.278399	0.544103	0.362199	0.314189	0.373967
6	3	1	9789	0.375147	0.575896	0.417507	0.281219	0.409475
6	3	1	9885	0.320428	0.468533	0.390798	0.31353	0.400818
6	3	1	9981	0.309608	0.489716	0.392784	0.338283	0.392299
6	3	1	93	0.361165	0.365029	0.502962	0.500546	0.497879
6	3	1	189	0.487397	0.384035	0.488416	0.499503	0.484349
6	3	1	285	0.450501	0.399427	0.469055	0.494045	0.48204
6	3	1	381	0.334207	0.449788	0.44731	0.508304	0.447796
6	3	1	477	0.295226	0.393263	0.396112	0.49891	0.413347
6	3	1	573	0.292625	0.454163	0.395569	0.512528	0.400843
6	3	1	669	0.328397	0.47052	0.382595	0.509377	0.38402
6	3	1	765	0.25741	0.67873	0.369899	0.505536	0.378612
6	3	1	861	0.34833	0.434409	0.379669	0.51672	0.383412
6	3	1	957	0.287564	0.527267	0.39113	0.487756	0.391224
6	3	1	1053	0.371163	0.520912	0.378221	0.478812	0.387704
6	3	1	1149	0.280445	0.553802	0.365457	0.459015	0.368984
6	3	1	1245	0.343526	0.445102	0.386858	0.462905	0.391069
6	3	1	1341	0.276496	0.502389	0.391557	0.477388	0.388116
6	3	1	1437	0.292781	0.565676	0.38602	0.474104	0.390306
6	3	1	1533	0.251577	0.557656	0.375595	0.479437	0.383586
6	3	1	1629	0.336313	0.579953	0.395791	0.490713	0.391064
6	3	1	1725	0.288152	0.532999	0.391654	0.490224	0.397653
6	3	1	1821	0.286142	0.508199	0.398151	0.490997	0.405779
6	3	1	1917	0.350958	0.453917	0.401964	0.488097	0.395794
6	3	1	2013	0.301793	0.564614	0.363864	0.491863	0.362827
6	3	1	2109	0.316892	0.519939	0.409104	0.500128	0.400796
6	3	1	2205	0.324469	0.464015	0.411381	0.474456	0.411446
[truncated: 68,201 more rows]

## Sheet: Supplemental_Data_4
nFounders	G	mode	PopSR	generation	QstMat	QstPat	SexRatio	patGE	matGE
2	4	1	0.5	92	0.778263	0.856493	0.458	0.507751	0.49059
2	4	1	0.5	92	0.825643	0.826956	0.485714	0.500784	0.488611
2	4	1	0.5	92	0.774276	0.827275	0.467308	0.498148	0.481588
2	4	1	0.5	92	0.610547	0.942792	0.462136	0.488971	0.479513
2	4	1	0.5	92	0.806064	0.966814	0.487671	0.501404	0.468717
2	4	1	0.5	92	0.832053	0.908123	0.481818	0.501792	0.473684
2	4	1	0.5	92	0.86301	0.843782	0.478846	0.499297	0.498155
2	4	1	0.5	92	0.896041	0.905585	0.401942	0.5	0.419481
2	4	1	0.5	92	0.880261	0.826393	0.484211	0.500326	0.466837
2	4	1	0.5	92	0.826498	0.914059	0.506667	0.503195	0.476931
2	4	1	0.5	92	0.803922	0.621453	0.421739	0.501418	0.478102
2	4	1	0.5	92	0.998024	0.919386	0.512766	0.498755	0.487445
2	4	1	0.5	92	0.838637	0.684316	0.477358	0.498024	0.473195
2	4	1	0.5	92	0.866007	0.886413	0.515888	0.500906	0.500386
2	4	1	0.5	92	0.954821	1.00405	0.494444	0.486142	0.483516
2	4	1	0.5	92	0.72032	0.888123	0.494949	0.499694	0.4875
2	4	1	0.5	92	0.760106	0.809986	0.49009	0.489062	0.492226
2	4	1	0.5	92	0.722513	0.847125	0.463736	0.503436	0.471004
2	4	1	0.5	92	0.815313	0.76992	0.566	0.503004	0.500115
2	4	1	0.5	92	0.751213	0.808951	0.49	0.496837	0.493824
2	4	2	0.5	92	0.904205	0.813437	0.487719	0.489119	0.507106
2	4	2	0.5	92	0.804739	0.754283	0.497778	0.488728	0.505973
2	4	2	0.5	92	0.795886	0.877148	0.489109	0.485729	0.486531
2	4	2	0.5	92	0.83872	0.989568	0.496774	0.498377	0.496688
2	4	2	0.5	92	0.753562	0.739649	0.448485	0.488514	0.506319
2	4	2	0.5	92	0.79684	0.973075	0.515152	0.492059	0.511875
2	4	2	0.5	92	0.943622	0.899756	0.534483	0.498306	0.499074
2	4	2	0.5	92	0.862615	0.880797	0.471429	0.48608	0.502534
2	4	2	0.5	92	0.855841	0.829876	0.48932	0.48631	0.513878
2	4	2	0.5	92	0.915771	0.913004	0.442553	0.464663	0.500286
2	4	2	0.5	92	0.650813	0.852465	0.451485	0.422039	0.503971
2	4	2	0.5	92	0.772734	0.795334	0.485714	0.489811	0.502381
2	4	2	0.5	92	0.830044	0.826433	0.488889	0.464669	0.49417
2	4	2	0.5	92	0.852427	0.895653	0.437895	0.486058	0.505899
2	4	2	0.5	92	0.765152	0.907924	0.469307	0.476371	0.507183
2	4	2	0.5	92	0.873816	0.844628	0.498113	0.488542	0.492763
2	4	2	0.5	92	0.982529	0.655709	0.454386	0.460714	0.498875
2	4	2	0.5	92	0.758384	0.976042	0.47234	0.492342	0.492339
2	4	2	0.5	92	0.79243	0.844171	0.463043	0.462324	0.505162
2	4	2	0.5	92	0.626682	0.907991	0.465217	0.471262	0.497764
2	4	3	0.5	92	0.805407	0.768757	0.469903	0.487293	0.466209
2	4	3	0.5	92	0.810256	0.959918	0.458824	0.46688	0.49692
2	4	3	0.5	92	0.898818	1.05823	0.506383	0.494223	0.491272
2	4	3	0.5	92	0.755648	0.877168	0.420455	0.479189	0.458922
2	4	3	0.5	92	0.852079	0.889037	0.469811	0.492269	0.466459
2	4	3	0.5	92	0.791343	0.821332	0.443137	0.437168	0.494718
2	4	3	0.5	92	0.934047	0.909778	0.434545	0.501151	0.459003
2	4	3	0.5	92	0.909328	0.795612	0.497297	0.485688	0.494982
2	4	3	0.5	92	0.891954	0.709955	0.462626	0.464192	0.483177
2	4	3	0.5	92	0.773645	0.804201	0.458586	0.489207	0.48806
2	4	3	0.5	92	0.920547	0.848382	0.495745	0.493562	0.494831
2	4	3	0.5	92	0.806	0.837625	0.483673	0.489135	0.474012
2	4	3	0.5	92	0.818936	0.882848	0.486598	0.481568	0.487349
2	4	3	0.5	92	0.915076	0.799113	0.539048	0.501237	0.490496
2	4	3	0.5	92	0.774591	0.864859	0.472527	0.474884	0.496979
2	4	3	0.5	92	0.719298	0.77365	0.435052	0.474052	0.467883
2	4	3	0.5	92	0.821133	0.851182	0.448598	0.497083	0.469407
2	4	3	0.5	92	0.696211	0.756757	0.496296	0.482463	0.48076
2	4	3	0.5	92	0.794749	0.824562	0.427184	0.458523	0.482458
2	4	3	0.5	92	0.840476	0.862661	0.496	0.495464	0.476984
3	4	1	0.5	92	0.564202	0.665064	0.485463	0.494465	0.493536
3	4	1	0.5	92	0.655461	0.826949	0.486325	0.501933	0.494759
3	4	1	0.5	92	0.585765	0.789433	0.523721	0.494938	0.493506
3	4	1	0.5	92	0.666009	0.807461	0.517181	0.501874	0.497491
3	4	1	0.5	92	0.539717	0.558453	0.484581	0.505182	0.498162
3	4	1	0.5	92	0.619695	0.741129	0.513808	0.497313	0.482487
3	4	1	0.5	92	0.770336	0.740029	0.485837	0.49735	0.488356
3	4	1	0.5	92	0.707014	0.84423	0.503167	0.500315	0.482787
3	4	1	0.5	92	0.523659	0.722271	0.488496	0.494112	0.495978
3	4	1	0.5	92	0.703869	0.636674	0.477447	0.502139	0.495399
3	4	1	0.5	92	0.784395	0.54476	0.447964	0.496566	0.487336
3	4	1	0.5	92	0.790949	0.789921	0.497797	0.498894	0.498596
3	4	1	0.5	92	0.696278	0.624306	0.494977	0.500784	0.488608
3	4	1	0.5	92	0.823813	0.622232	0.495902	0.492562	0.495285
3	4	1	0.5	92	0.650584	0.604861	0.487611	0.497368	0.491451
3	4	1	0.5	92	0.623166	0.903688	0.5016	0.495295	0.492817
3	4	1	0.5	92	0.504697	0.71623	0.480702	0.502281	0.487922
3	4	1	0.5	92	0.787145	0.58234	0.490826	0.498551	0.489054
3	4	1	0.5	92	0.642819	0.646364	0.506329	0.502667	0.485983
3	4	1	0.5	92	0.620829	0.729064	0.501739	0.497704	0.484686
3	4	2	0.5	92	0.592997	0.676793	0.470485	0.494148	0.499626
3	4	2	0.5	92	0.66477	0.580705	0.495067	0.487409	0.501776
3	4	2	0.5	92	0.650033	0.616271	0.467857	0.488502	0.495805
3	4	2	0.5	92	0.627061	0.657963	0.498578	0.488973	0.502363
3	4	2	0.5	92	0.605453	0.700051	0.533028	0.498666	0.505305
3	4	2	0.5	92	0.747896	0.759484	0.46867	0.466987	0.502989
3	4	2	0.5	92	0.650809	0.691451	0.451584	0.475651	0.485107
3	4	2	0.5	92	0.771176	0.752872	0.494372	0.494046	0.501841
3	4	2	0.5	92	0.808618	0.633219	0.511765	0.485796	0.502367
3	4	2	0.5	92	0.696422	0.743103	0.491244	0.49137	0.503804
3	4	2	0.5	92	0.612405	0.660727	0.491358	0.489363	0.496036
3	4	2	0.5	92	0.787352	0.731079	0.508297	0.495318	0.492673
3	4	2	0.5	92	0.627727	0.646707	0.475697	0.478392	0.498974
3	4	2	0.5	92	0.629802	0.688367	0.491163	0.487405	0.491636
3	4	2	0.5	92	0.717648	0.755494	0.468468	0.48226	0.501568
3	4	2	0.5	92	0.595359	0.740487	0.535065	0.48657	0.518715
3	4	2	0.5	92	0.806747	0.668729	0.456459	0.479088	0.491725
3	4	2	0.5	92	0.804685	0.745064	0.459091	0.484455	0.50021
3	4	2	0.5	92	0.596148	0.703004	0.484211	0.483016	0.500978
3	4	2	0.5	92	0.695907	0.669795	0.478378	0.473352	0.507815
3	4	3	0.5	92	0.707654	0.640245	0.482407	0.483637	0.494186
3	4	3	0.5	92	0.721218	0.744099	0.469492	0.484206	0.486581
3	4	3	0.5	92	0.724911	0.731819	0.448598	0.476562	0.496992
3	4	3	0.5	92	0.592285	0.714011	0.487111	0.495894	0.495191
3	4	3	0.5	92	0.594684	0.739458	0.446087	0.482359	0.478807
3	4	3	0.5	92	0.801614	0.643642	0.463594	0.481312	0.485309
3	4	3	0.5	92	0.617772	0.617617	0.466667	0.485813	0.486502
3	4	3	0.5	92	0.800456	0.748667	0.481818	0.492028	0.500307
3	4	3	0.5	92	0.735849	0.707162	0.474561	0.471858	0.50409
3	4	3	0.5	92	0.64163	0.652938	0.461607	0.469197	0.482131
3	4	3	0.5	92	0.690178	0.792035	0.480357	0.482388	0.490378
3	4	3	0.5	92	0.773139	0.73542	0.467521	0.475457	0.484591
3	4	3	0.5	92	0.638675	0.668442	0.456277	0.476898	0.483758
3	4	3	0.5	92	0.727687	0.802781	0.474561	0.486044	0.484933
3	4	3	0.5	92	0.590651	0.620918	0.449351	0.485453	0.487146
3	4	3	0.5	92	0.571697	0.736339	0.492857	0.492255	0.489261
3	4	3	0.5	92	0.632988	0.722644	0.478112	0.481104	0.494531
3	4	3	0.5	92	0.482921	0.683172	0.46875	0.471	0.493487
3	4	3	0.5	92	0.579188	0.6799	0.473874	0.494439	0.492209
3	4	3	0.5	92	0.537224	0.581718	0.486385	0.489527	0.497806
4	4	1	0.5	92	0.446192	0.559829	0.475339	0.50171	0.488895
4	4	1	0.5	92	0.586431	0.597664	0.494648	0.500399	0.48665
4	4	1	0.5	92	0.654975	0.541282	0.492899	0.496188	0.497841
4	4	1	0.5	92	0.617957	0.612013	0.47851	0.494222	0.495467
4	4	1	0.5	92	0.682377	0.491378	0.510769	0.504337	0.490975
4	4	1	0.5	92	0.58187	0.476235	0.483333	0.500268	0.493521
4	4	1	0.5	92	0.565566	0.564234	0.49883	0.501964	0.49014
4	4	1	0.5	92	0.563865	0.59102	0.517341	0.501732	0.492605
4	4	1	0.5	92	0.555511	0.619064	0.509278	0.497444	0.483797
4	4	1	0.5	92	0.705235	0.545902	0.515254	0.50148	0.504371
4	4	1	0.5	92	0.498998	0.534738	0.496119	0.50355	0.492121
4	4	1	0.5	92	0.512855	0.646319	0.470857	0.500637	0.479617
4	4	1	0.5	92	0.691773	0.720484	0.499482	0.498807	0.49485
4	4	1	0.5	92	0.501267	0.548315	0.478167	0.499408	0.480346
4	4	1	0.5	92	0.522334	0.617482	0.480663	0.499914	0.484787
4	4	1	0.5	92	0.495987	0.702863	0.501907	0.499349	0.492588
4	4	1	0.5	92	0.510055	0.634461	0.484765	0.497657	0.48871
4	4	1	0.5	92	0.563757	0.525799	0.508743	0.498255	0.493215
4	4	1	0.5	92	0.458267	0.944928	0.474792	0.497695	0.481777
4	4	1	0.5	92	0.534747	0.588586	0.472067	0.501095	0.482011
4	4	2	0.5	92	0.544576	0.541626	0.487906	0.485641	0.494384
4	4	2	0.5	92	0.465417	0.634814	0.48306	0.491148	0.500925
4	4	2	0.5	92	0.525187	0.628017	0.48377	0.490314	0.498225
4	4	2	0.5	92	0.591867	0.588694	0.480672	0.493765	0.505124
4	4	2	0.5	92	0.525541	0.593489	0.4736	0.477365	0.494959
4	4	2	0.5	92	0.595834	0.608551	0.492529	0.494516	0.498726
4	4	2	0.5	92	0.684132	0.666206	0.500283	0.495385	0.494955
4	4	2	0.5	92	0.612971	0.511643	0.478142	0.482914	0.507277
4	4	2	0.5	92	0.491843	0.524085	0.488824	0.487665	0.498936
4	4	2	0.5	92	0.524857	0.557015	0.466467	0.479397	0.497419
4	4	2	0.5	92	0.510242	0.507632	0.492219	0.49031	0.503121
4	4	2	0.5	92	0.630312	0.715139	0.478889	0.493126	0.500959
4	4	2	0.5	92	0.56798	0.681485	0.487467	0.489032	0.499844
4	4	2	0.5	92	0.475026	0.664129	0.503152	0.491686	0.503979
4	4	2	0.5	92	0.634628	0.528586	0.491536	0.48125	0.497133
4	4	2	0.5	92	0.42511	0.475834	0.51085	0.491217	0.504946
4	4	2	0.5	92	0.737995	0.476432	0.492308	0.494344	0.5
4	4	2	0.5	92	0.401984	0.591824	0.479683	0.488311	0.500127
4	4	2	0.5	92	0.508133	0.761395	0.468108	0.486288	0.494385
4	4	2	0.5	92	0.584802	0.71788	0.503704	0.492534	0.496728
4	4	3	0.5	92	0.818353	0.649936	0.485794	0.491886	0.494556
4	4	3	0.5	92	0.50625	0.536355	0.472455	0.482668	0.494949
4	4	3	0.5	92	0.446364	0.613195	0.498615	0.487917	0.485552
4	4	3	0.5	92	0.49033	0.593892	0.482927	0.491162	0.484041
4	4	3	0.5	92	0.504931	0.71503	0.488372	0.483889	0.492197
4	4	3	0.5	92	0.475594	0.51608	0.485311	0.486991	0.494759
4	4	3	0.5	92	0.617627	0.680686	0.479467	0.483954	0.491829
4	4	3	0.5	92	0.455163	0.574656	0.47	0.492494	0.493344
4	4	3	0.5	92	0.539815	0.477276	0.485795	0.488187	0.490166
4	4	3	0.5	92	0.581754	0.652471	0.469452	0.481758	0.492643
4	4	3	0.5	92	0.532275	0.66538	0.483425	0.488914	0.497861
4	4	3	0.5	92	0.431208	0.685925	0.46648	0.485749	0.490942
4	4	3	0.5	92	0.484543	0.573605	0.462323	0.489216	0.481006
4	4	3	0.5	92	0.577252	0.649437	0.506989	0.496607	0.494438
4	4	3	0.5	92	0.645107	0.635323	0.473829	0.487471	0.488979
4	4	3	0.5	92	0.644431	0.570937	0.487324	0.491908	0.496346
4	4	3	0.5	92	0.543309	0.632451	0.486377	0.491031	0.489306
4	4	3	0.5	92	0.508193	0.66778	0.494247	0.487417	0.487161
4	4	3	0.5	92	0.635444	0.713262	0.453372	0.482439	0.494689
4	4	3	0.5	92	0.564043	0.630967	0.476536	0.488218	0.486793
5	4	1	0.5	92	0.580716	0.541372	0.492873	0.495377	0.49391
5	4	1	0.5	92	0.482769	0.559168	0.504292	0.498128	0.49803
5	4	1	0.5	92	0.52211	0.493588	0.483368	0.499193	0.495211
5	4	1	0.5	92	0.503122	0.443242	0.491476	0.507212	0.489984
5	4	1	0.5	92	0.500484	0.379173	0.477178	0.501	0.491548
5	4	1	0.5	92	0.734558	0.459133	0.486383	0.50129	0.493973
5	4	1	0.5	92	0.513485	0.441152	0.490984	0.502275	0.48744
5	4	1	0.5	92	0.516411	0.417316	0.492473	0.503777	0.499979
5	4	1	0.5	92	0.488178	0.390554	0.494802	0.494517	0.492716
5	4	1	0.5	92	0.514806	0.413284	0.489397	0.495773	0.496071
5	4	1	0.5	92	0.555452	0.424215	0.490591	0.502855	0.484579
5	4	1	0.5	92	0.461032	0.526053	0.496033	0.504966	0.489851
5	4	1	0.5	92	0.476315	0.494002	0.495158	0.49932	0.490367
5	4	1	0.5	92	0.434494	0.578531	0.486627	0.501436	0.493546
5	4	1	0.5	92	0.501296	0.755326	0.500637	0.494487	0.488159
5	4	1	0.5	92	0.375877	0.420946	0.501903	0.500653	0.486927
5	4	1	0.5	92	0.448684	0.503131	0.490063	0.496613	0.483914
5	4	1	0.5	92	0.338031	0.394911	0.490795	0.495375	0.4962
5	4	1	0.5	92	0.473852	0.578951	0.490505	0.504222	0.491416
5	4	1	0.5	92	0.423618	0.43242	0.50158	0.49847	0.50034
5	4	2	0.5	92	0.471313	0.448838	0.472768	0.494759	0.495618
5	4	2	0.5	92	0.49656	0.533001	0.495492	0.494872	0.498193
5	4	2	0.5	92	0.359752	0.621725	0.500781	0.490757	0.501467
5	4	2	0.5	92	0.440798	0.470442	0.477802	0.490501	0.49779
5	4	2	0.5	92	0.551547	0.500704	0.476856	0.498741	0.504299
5	4	2	0.5	92	0.504971	0.451853	0.483122	0.489956	0.495082
5	4	2	0.5	92	0.498997	0.597597	0.493913	0.489327	0.503866
5	4	2	0.5	92	0.411693	0.480054	0.481184	0.488027	0.500876
5	4	2	0.5	92	0.411071	0.448409	0.508168	0.493462	0.501414
5	4	2	0.5	92	0.498963	0.437583	0.484255	0.494134	0.499608
5	4	2	0.5	92	0.377792	0.471967	0.4827	0.493378	0.497655
5	4	2	0.5	92	0.463256	0.493768	0.500205	0.49259	0.49585
5	4	2	0.5	92	0.417339	0.48517	0.484979	0.490531	0.498875
5	4	2	0.5	92	0.599888	0.477706	0.492405	0.498093	0.499356
5	4	2	0.5	92	0.422616	0.444759	0.486066	0.494035	0.503808
5	4	2	0.5	92	0.417789	0.495802	0.499376	0.489863	0.499709
5	4	2	0.5	92	0.437147	0.527202	0.475107	0.487489	0.502596
5	4	2	0.5	92	0.491539	0.580989	0.498211	0.493675	0.500436
5	4	2	0.5	92	0.490931	0.425974	0.501505	0.486063	0.502114
5	4	2	0.5	92	0.568219	0.468638	0.507066	0.494848	0.497676
5	4	3	0.5	92	0.444678	0.478741	0.493971	0.493434	0.494269
5	4	3	0.5	92	0.580786	0.452256	0.484141	0.493904	0.497438
5	4	3	0.5	92	0.491904	0.615301	0.495385	0.496029	0.493946
5	4	3	0.5	92	0.444738	0.520964	0.493776	0.493613	0.491352
5	4	3	0.5	92	0.581881	0.653732	0.476652	0.489187	0.491035
5	4	3	0.5	92	0.428683	0.609834	0.484519	0.487997	0.488129
5	4	3	0.5	92	0.512841	0.628918	0.476701	0.49481	0.489145
5	4	3	0.5	92	0.558875	0.446105	0.483913	0.48686	0.495261
5	4	3	0.5	92	0.498602	0.468655	0.457322	0.480855	0.487433
5	4	3	0.5	92	0.43399	0.457782	0.502737	0.498576	0.491914
5	4	3	0.5	92	0.387677	0.438943	0.478337	0.48973	0.491862
5	4	3	0.5	92	0.404124	0.379578	0.473022	0.487243	0.493572
5	4	3	0.5	92	0.430181	0.59081	0.46953	0.489155	0.498843
5	4	3	0.5	92	0.369893	0.473551	0.4708	0.491844	0.489777
5	4	3	0.5	92	0.449898	0.437339	0.47125	0.488992	0.491765
5	4	3	0.5	92	0.519006	0.427608	0.47315	0.485054	0.498656
5	4	3	0.5	92	0.444922	0.456806	0.482258	0.491534	0.496028
5	4	3	0.5	92	0.449158	0.474069	0.473554	0.479865	0.491739
5	4	3	0.5	92	0.525684	0.615983	0.462222	0.487893	0.498479
5	4	3	0.5	92	0.498036	0.488479	0.488844	0.488963	0.495159
2	3	1	0.5	93	0.664865	0.975478	0.504854	0.504327	0.499706
2	3	1	0.5	93	0.804331	0.919602	0.46729	0.4998	0.494123
2	3	1	0.5	93	0.912604	0.884445	0.484536	0.494681	0.4974
2	3	1	0.5	93	0.767923	0.906585	0.492308	0.507924	0.49697
2	3	1	0.5	93	0.798518	0.841787	0.446847	0.49375	0.478176
2	3	1	0.5	93	0.711747	0.886622	0.466667	0.505736	0.483902
2	3	1	0.5	93	0.804364	0.83638	0.469474	0.506278	0.474107
2	3	1	0.5	93	0.87711	0.809259	0.471579	0.505246	0.490239
2	3	1	0.5	93	0.802243	0.959827	0.477419	0.504167	0.481481
2	3	1	0.5	93	0.825062	0.856713	0.496078	0.497628	0.49572
2	3	1	0.5	93	0.781384	0.786834	0.471845	0.500103	0.487776
2	3	1	0.5	93	0.866208	0.924975	0.523077	0.505331	0.475302
2	3	1	0.5	93	0.758925	0.677533	0.434783	0.502	0.455192
2	3	1	0.5	93	0.750418	0.807523	0.467327	0.509746	0.494796
2	3	1	0.5	93	0.806566	0.849866	0.469663	0.500718	0.479979
2	3	1	0.5	93	0.805308	0.934787	0.498039	0.509252	0.483496
2	3	1	0.5	93	0.804031	0.913804	0.516832	0.509483	0.496721
2	3	1	0.5	93	0.800191	0.944803	0.5	0.500114	0.495682
2	3	1	0.5	93	0.858656	0.820891	0.443299	0.52814	0.478981
2	3	1	0.5	93	0.93316	0.653461	0.485714	0.493039	0.49213
2	3	2	0.5	93	0.777636	0.880726	0.503371	0.473996	0.497285
2	3	2	0.5	93	0.770358	0.937792	0.495652	0.495285	0.489655
2	3	2	0.5	93	0.776304	0.797101	0.487912	0.498198	0.505579
2	3	2	0.5	93	0.840128	0.721928	0.51875	0.492771	0.506277
2	3	2	0.5	93	0.976396	0.842828	0.484211	0.491087	0.50949
2	3	2	0.5	93	0.908079	0.825925	0.502041	0.4875	0.493852
2	3	2	0.5	93	0.728666	0.940616	0.44375	0.465023	0.502528
2	3	2	0.5	93	0.771171	0.788442	0.414894	0.490385	0.496091
2	3	2	0.5	93	0.904729	0.832771	0.524272	0.484167	0.509898
2	3	2	0.5	93	0.830046	0.886951	0.497872	0.493697	0.498729
2	3	2	0.5	93	0.697877	0.722079	0.513131	0.498622	0.491701
2	3	2	0.5	93	0.90822	0.793894	0.49434	0.486737	0.503172
2	3	2	0.5	93	1.00147	0.860685	0.463918	0.469222	0.492692
2	3	2	0.5	93	0.838526	0.811149	0.51028	0.472802	0.491603
2	3	2	0.5	93	0.65195	0.780841	0.485714	0.489819	0.49797
2	3	2	0.5	93	0.784124	0.845212	0.496154	0.496899	0.508492
2	3	2	0.5	93	0.825016	0.834949	0.496552	0.49294	0.489269
2	3	2	0.5	93	0.942132	0.665617	0.511579	0.49784	0.498276
2	3	2	0.5	93	0.749685	0.687965	0.482569	0.49249	0.492376
2	3	2	0.5	93	0.889371	0.828139	0.475	0.5	0.491484
2	3	3	0.5	93	0.873552	0.72966	0.511579	0.479424	0.493642
2	3	3	0.5	93	0.919219	0.749462	0.442553	0.463341	0.484351
2	3	3	0.5	93	0.784363	0.922341	0.419753	0.483824	0.464894
2	3	3	0.5	93	0.70431	0.756633	0.483019	0.470898	0.490602
2	3	3	0.5	93	0.741395	0.991869	0.48785	0.474713	0.477555
2	3	3	0.5	93	0.854872	0.801446	0.456311	0.494043	0.476518
2	3	3	0.5	93	0.75891	0.875095	0.474747	0.486064	0.473558
2	3	3	0.5	93	0.867295	0.930642	0.443137	0.482743	0.473944
2	3	3	0.5	93	0.754931	0.924874	0.476768	0.501907	0.474035
2	3	3	0.5	93	0.762411	0.74056	0.47451	0.492665	0.491325
2	3	3	0.5	93	0.850003	0.75111	0.471739	0.499078	0.475103
2	3	3	0.5	93	0.768133	0.972542	0.473786	0.494672	0.492251
2	3	3	0.5	93	0.749244	0.812389	0.465957	0.501826	0.471116
2	3	3	0.5	93	0.761514	0.924215	0.484615	0.495337	0.484981
2	3	3	0.5	93	0.868598	0.918853	0.416667	0.482222	0.477143
2	3	3	0.5	93	0.930086	0.892454	0.445098	0.475	0.496908
2	3	3	0.5	93	0.724086	1.07744	0.509302	0.498402	0.492773
2	3	3	0.5	93	0.887018	0.786726	0.501818	0.499909	0.497354
2	3	3	0.5	93	0.913402	0.982115	0.485455	0.497191	0.468463
2	3	3	0.5	93	0.914593	0.92326	0.477083	0.494432	0.49492
3	3	1	0.5	93	0.729785	0.672964	0.480702	0.511131	0.494975
3	3	1	0.5	93	0.674149	0.728047	0.477876	0.493657	0.499576
3	3	1	0.5	93	0.681601	0.673498	0.472103	0.5025	0.489106
3	3	1	0.5	93	0.734874	0.77896	0.465138	0.488659	0.484906
3	3	1	0.5	93	0.618026	0.815691	0.513559	0.504827	0.489895
3	3	1	0.5	93	0.642746	0.716585	0.485321	0.50931	0.495766
3	3	1	0.5	93	0.912287	0.626995	0.479439	0.501754	0.497083
3	3	1	0.5	93	0.643731	0.630042	0.50885	0.493739	0.497658
3	3	1	0.5	93	0.641874	0.809894	0.510714	0.505332	0.494297
3	3	1	0.5	93	0.776084	0.6859	0.502347	0.497944	0.494245
3	3	1	0.5	93	0.647667	0.850129	0.473913	0.499954	0.484256
3	3	1	0.5	93	0.685991	0.731984	0.492444	0.490749	0.496235
3	3	1	0.5	93	0.661787	0.584025	0.492308	0.486489	0.497326
3	3	1	0.5	93	0.738789	0.672345	0.484071	0.493556	0.491895
3	3	1	0.5	93	0.647031	0.6416	0.494884	0.499483	0.499586
3	3	1	0.5	93	0.676289	0.813177	0.49127	0.493094	0.485764
3	3	1	0.5	93	0.633903	0.610925	0.495814	0.499906	0.488607
3	3	1	0.5	93	0.708205	0.700425	0.494167	0.496164	0.499259
3	3	1	0.5	93	0.479234	0.720554	0.483	0.499534	0.497872
3	3	1	0.5	93	0.731057	0.699178	0.465236	0.494557	0.466814
3	3	2	0.5	93	0.733873	0.723216	0.483408	0.475557	0.500868
3	3	2	0.5	93	0.656612	0.653594	0.50367	0.495401	0.496996
3	3	2	0.5	93	0.824934	0.741375	0.484545	0.494981	0.505159
3	3	2	0.5	93	0.727257	0.717384	0.453589	0.454325	0.501138
3	3	2	0.5	93	0.763227	0.776816	0.492891	0.491394	0.491355
3	3	2	0.5	93	0.511271	0.672949	0.466949	0.475499	0.508307
3	3	2	0.5	93	0.846139	0.681026	0.498776	0.495581	0.502809
3	3	2	0.5	93	0.685534	0.860935	0.458333	0.486465	0.498333
3	3	2	0.5	93	0.51965	0.643908	0.495023	0.48798	0.499194
3	3	2	0.5	93	0.73619	0.593339	0.4925	0.481303	0.497209
3	3	2	0.5	93	0.697104	0.599988	0.485973	0.494413	0.498327
3	3	2	0.5	93	0.659751	0.646239	0.51913	0.500377	0.501266
3	3	2	0.5	93	0.730039	0.831116	0.466667	0.472791	0.502056
3	3	2	0.5	93	0.565054	0.794015	0.477533	0.492251	0.50059
3	3	2	0.5	93	0.717791	0.567255	0.475676	0.479545	0.502277
3	3	2	0.5	93	0.699552	0.811626	0.477533	0.474862	0.49941
3	3	2	0.5	93	0.668031	0.620037	0.481633	0.485339	0.501496
3	3	2	0.5	93	0.60857	0.583227	0.461674	0.484351	0.498404
3	3	2	0.5	93	0.787836	0.637261	0.49823	0.494005	0.503792
3	3	2	0.5	93	0.615345	0.798808	0.465438	0.488168	0.502974
3	3	3	0.5	93	0.77235	0.541576	0.472	0.493832	0.495497
3	3	3	0.5	93	0.622545	0.7319	0.470588	0.484856	0.493462
3	3	3	0.5	93	0.728317	0.645801	0.500474	0.501278	0.490133
3	3	3	0.5	93	0.637343	0.517226	0.476056	0.48925	0.496998
3	3	3	0.5	93	0.71999	0.609021	0.482511	0.498885	0.492808
3	3	3	0.5	93	0.508254	0.644866	0.495111	0.483707	0.496039
3	3	3	0.5	93	0.76973	0.66927	0.479452	0.499905	0.494035
3	3	3	0.5	93	0.564424	0.805033	0.462651	0.476172	0.498692
3	3	3	0.5	93	0.656183	0.730056	0.477533	0.472694	0.480818
3	3	3	0.5	93	0.661413	0.711312	0.502146	0.490513	0.497457
3	3	3	0.5	93	0.631842	0.684754	0.479828	0.489848	0.479249
3	3	3	0.5	93	0.675582	0.871363	0.470755	0.482064	0.492335
3	3	3	0.5	93	0.858654	0.905115	0.497758	0.485405	0.494598
3	3	3	0.5	93	0.706307	0.538348	0.481778	0.494188	0.494168
3	3	3	0.5	93	0.547778	0.8187	0.465863	0.482888	0.49203
3	3	3	0.5	93	0.633945	0.754504	0.47364	0.474072	0.492011
3	3	3	0.5	93	0.812225	0.671183	0.506787	0.48875	0.498028
3	3	3	0.5	93	0.67351	0.765358	0.46747	0.494115	0.483446
3	3	3	0.5	93	0.638522	0.58472	0.485845	0.491776	0.493517
3	3	3	0.5	93	0.540104	0.753718	0.499567	0.487868	0.486851
4	3	1	0.5	93	0.609038	0.430093	0.487087	0.496948	0.477518
4	3	1	0.5	93	0.554333	0.715302	0.482596	0.505623	0.49618
4	3	1	0.5	93	0.583847	0.573133	0.492128	0.512145	0.492968
4	3	1	0.5	93	0.509947	0.454881	0.498615	0.500083	0.493923
4	3	1	0.5	93	0.633537	0.637374	0.484457	0.495097	0.494397
4	3	1	0.5	93	0.626507	0.589222	0.488701	0.498035	0.493564
4	3	1	0.5	93	0.546819	0.453878	0.49914	0.503272	0.48647
4	3	1	0.5	93	0.556658	0.642409	0.498534	0.500735	0.483713
4	3	1	0.5	93	0.546718	0.626364	0.497268	0.498571	0.491658
4	3	1	0.5	93	0.536659	0.57282	0.509642	0.500162	0.48514
4	3	1	0.5	93	0.54261	0.598224	0.479775	0.495814	0.49209
4	3	1	0.5	93	0.637174	0.601112	0.496791	0.50584	0.481403
4	3	1	0.5	93	0.588819	0.602573	0.490419	0.500641	0.49621
4	3	1	0.5	93	0.547047	0.572671	0.485549	0.497381	0.496124
4	3	1	0.5	93	0.515623	0.592731	0.495726	0.495575	0.487571
4	3	1	0.5	93	0.514065	0.584357	0.485632	0.496716	0.494693
4	3	1	0.5	93	0.460897	0.551935	0.484123	0.514097	0.492225
4	3	1	0.5	93	0.471391	0.565926	0.494118	0.498274	0.482994
4	3	1	0.5	93	0.520669	0.672819	0.502994	0.49747	0.49991
4	3	1	0.5	93	0.588092	0.597752	0.45896	0.508753	0.492975
4	3	2	0.5	93	0.533546	0.592112	0.515966	0.498398	0.497251
4	3	2	0.5	93	0.728322	0.551262	0.503881	0.48753	0.49997
4	3	2	0.5	93	0.617669	0.591892	0.486686	0.486874	0.504305
4	3	2	0.5	93	0.555564	0.666968	0.495072	0.497512	0.500201
4	3	2	0.5	93	0.592293	0.583768	0.469421	0.4902	0.498209
4	3	2	0.5	93	0.506949	0.712175	0.481034	0.495281	0.495515
4	3	2	0.5	93	0.674817	0.607548	0.512973	0.484642	0.496698
4	3	2	0.5	93	0.410442	0.614977	0.482022	0.496212	0.503579
4	3	2	0.5	93	0.494904	0.788437	0.504532	0.496108	0.498994
4	3	2	0.5	93	0.55275	0.526086	0.498295	0.491847	0.504757
4	3	2	0.5	93	0.602261	0.690387	0.458152	0.483007	0.501755
4	3	2	0.5	93	0.626546	0.592374	0.482353	0.486179	0.504545
4	3	2	0.5	93	0.604115	0.568585	0.517514	0.497216	0.502927
4	3	2	0.5	93	0.677039	0.586584	0.52997	0.497284	0.504135
4	3	2	0.5	93	0.55219	0.613983	0.481843	0.489961	0.506015
4	3	2	0.5	93	0.583606	0.658345	0.503297	0.493368	0.492782
4	3	2	0.5	93	0.726191	0.595351	0.512865	0.49313	0.503752
4	3	2	0.5	93	0.462569	0.60624	0.470777	0.477278	0.506966
4	3	2	0.5	93	0.459331	0.622623	0.458689	0.482329	0.507263
4	3	2	0.5	93	0.545537	0.667176	0.492098	0.481257	0.500939
4	3	3	0.5	93	0.616043	0.599153	0.497391	0.48951	0.496078
4	3	3	0.5	93	0.583561	0.516494	0.463215	0.487206	0.489543
4	3	3	0.5	93	0.5275	0.614565	0.486957	0.493722	0.493538
4	3	3	0.5	93	0.517873	0.647812	0.492655	0.491485	0.485245
4	3	3	0.5	93	0.548342	0.551892	0.461318	0.482733	0.495559
4	3	3	0.5	93	0.584692	0.638504	0.47933	0.491696	0.49198
4	3	3	0.5	93	0.403588	0.488233	0.484986	0.480286	0.493867
4	3	3	0.5	93	0.642662	0.445908	0.470286	0.490401	0.49938
4	3	3	0.5	93	0.494634	0.613747	0.480874	0.492841	0.489553
4	3	3	0.5	93	0.508399	0.528917	0.508621	0.498503	0.49462
4	3	3	0.5	93	0.497457	0.688585	0.495515	0.492918	0.495162
4	3	3	0.5	93	0.485121	0.57422	0.480108	0.48883	0.492735
4	3	3	0.5	93	0.648223	0.501423	0.485311	0.497759	0.501866
4	3	3	0.5	93	0.607596	0.767786	0.511528	0.498218	0.491822
4	3	3	0.5	93	0.641188	0.564816	0.4625	0.487662	0.488018
4	3	3	0.5	93	0.788071	0.448965	0.476923	0.48874	0.489107
4	3	3	0.5	93	0.550997	0.567299	0.484431	0.483653	0.496661
4	3	3	0.5	93	0.528985	0.615719	0.463584	0.493017	0.488039
4	3	3	0.5	93	0.611414	0.589251	0.481143	0.490024	0.490914
4	3	3	0.5	93	0.519993	0.618375	0.488304	0.486078	0.5024
5	3	1	0.5	93	0.483779	0.408523	0.490021	0.50104	0.492756
5	3	1	0.5	93	0.422481	0.439131	0.498305	0.501935	0.489506
5	3	1	0.5	93	0.524829	0.497926	0.499194	0.498425	0.49994
5	3	1	0.5	93	0.455959	0.395139	0.49476	0.496801	0.494015
5	3	1	0.5	93	0.558855	0.499582	0.504139	0.504646	0.4933
5	3	1	0.5	93	0.530535	0.494775	0.494737	0.501412	0.499139
5	3	1	0.5	93	0.434144	0.518403	0.490283	0.495169	0.494281
5	3	1	0.5	93	0.525769	0.47035	0.489732	0.502598	0.501728
5	3	1	0.5	93	0.41479	0.487122	0.516493	0.506225	0.496028
5	3	1	0.5	93	0.40399	0.465544	0.491868	0.502994	0.494702
5	3	1	0.5	93	0.473018	0.423266	0.506339	0.499879	0.492502
5	3	1	0.5	93	0.418995	0.384436	0.500905	0.492886	0.498481
5	3	1	0.5	93	0.648976	0.479645	0.480165	0.508025	0.497397
5	3	1	0.5	93	0.44476	0.472597	0.50262	0.495026	0.4964
5	3	1	0.5	93	0.539882	0.472955	0.500424	0.50091	0.493003
5	3	1	0.5	93	0.535809	0.493002	0.495178	0.501588	0.497965
5	3	1	0.5	93	0.436668	0.459794	0.483871	0.497667	0.490292
5	3	1	0.5	93	0.377772	0.564959	0.490909	0.498329	0.496933
5	3	1	0.5	93	0.497749	0.514101	0.494118	0.496726	0.492317
5	3	1	0.5	93	0.63477	0.439244	0.502667	0.500088	0.49752
5	3	2	0.5	93	0.434496	0.390894	0.488382	0.489656	0.499757
5	3	2	0.5	93	0.401683	0.412718	0.488106	0.479287	0.504174
5	3	2	0.5	93	0.384435	0.449758	0.489936	0.491499	0.499349
5	3	2	0.5	93	0.475067	0.467245	0.476293	0.490747	0.497058
5	3	2	0.5	93	0.444781	0.511181	0.503252	0.491579	0.503601
5	3	2	0.5	93	0.443581	0.429266	0.4853	0.492705	0.502393
5	3	2	0.5	93	0.456587	0.438042	0.502316	0.494216	0.49945
5	3	2	0.5	93	0.457025	0.499583	0.470204	0.48533	0.489041
5	3	2	0.5	93	0.373709	0.450978	0.465106	0.486825	0.499025
5	3	2	0.5	93	0.481884	0.474848	0.498367	0.490111	0.503011
5	3	2	0.5	93	0.477509	0.446813	0.484034	0.492969	0.491226
5	3	2	0.5	93	0.410046	0.54524	0.489206	0.486137	0.502173
5	3	2	0.5	93	0.637959	0.478002	0.478737	0.481201	0.499536
5	3	2	0.5	93	0.446535	0.509619	0.5	0.495653	0.501633
5	3	2	0.5	93	0.49873	0.521176	0.496624	0.492523	0.496354
5	3	2	0.5	93	0.449111	0.467238	0.495316	0.491427	0.499475
5	3	2	0.5	93	0.453695	0.529075	0.4925	0.489086	0.506034
5	3	2	0.5	93	0.476739	0.510079	0.50125	0.488778	0.498079
5	3	2	0.5	93	0.594314	0.519364	0.489684	0.492541	0.49868
5	3	2	0.5	93	0.442334	0.540759	0.492308	0.483995	0.499201
5	3	3	0.5	93	0.475669	0.340927	0.478509	0.495348	0.497056
5	3	3	0.5	93	0.48949	0.486405	0.453196	0.465196	0.492968
5	3	3	0.5	93	0.53539	0.506352	0.464271	0.495765	0.486755
5	3	3	0.5	93	0.491761	0.415419	0.47611	0.483504	0.495117
5	3	3	0.5	93	0.413607	0.520437	0.483711	0.483589	0.499601
5	3	3	0.5	93	0.436721	0.527163	0.508008	0.498343	0.496598
5	3	3	0.5	93	0.498357	0.539355	0.47495	0.482511	0.495782
5	3	3	0.5	93	0.475559	0.41521	0.482969	0.494033	0.490245
5	3	3	0.5	93	0.530001	0.423161	0.475876	0.485854	0.492408
5	3	3	0.5	93	0.456574	0.443469	0.481148	0.497658	0.488191
5	3	3	0.5	93	0.418574	0.432891	0.475105	0.488033	0.500824
5	3	3	0.5	93	0.465219	0.454293	0.508758	0.493535	0.493532
5	3	3	0.5	93	0.423108	0.68692	0.475665	0.484265	0.489216
5	3	3	0.5	93	0.295867	0.527816	0.500624	0.491923	0.491736
5	3	3	0.5	93	0.475155	0.448328	0.498081	0.497517	0.492247
5	3	3	0.5	93	0.516424	0.414513	0.495283	0.495095	0.495234
5	3	3	0.5	93	0.512896	0.400458	0.477852	0.493118	0.498158
5	3	3	0.5	93	0.437779	0.494745	0.480503	0.501462	0.490335
5	3	3	0.5	93	0.469569	0.428694	0.484454	0.495577	0.49187
5	3	3	0.5	93	0.426801	0.438205	0.476293	0.492511	0.495617
2	2	1	0.5	94	0.813673	0.843206	0.506	0.494664	0.494838
2	2	1	0.5	94	0.878127	0.886347	0.5125	0.497663	0.50235
2	2	1	0.5	94	0.776004	0.864341	0.455856	0.494466	0.477732
2	2	1	0.5	94	0.766923	0.848395	0.519565	0.500418	0.492081
2	2	1	0.5	94	0.836252	0.700844	0.498947	0.49462	0.498109
2	2	1	0.5	94	1.00499	0.806271	0.475	0.505061	0.49707
2	2	1	0.5	94	0.778776	0.934503	0.507216	0.506402	0.49613
2	2	1	0.5	94	0.757415	0.764425	0.508511	0.49864	0.494805
2	2	1	0.5	94	0.850342	0.801533	0.48381	0.498031	0.479244
2	2	1	0.5	94	0.695889	0.900441	0.484	0.501033	0.497481
2	2	1	0.5	94	0.695404	0.819817	0.514851	0.493942	0.503265
2	2	1	0.5	94	0.688827	0.968034	0.505495	0.502826	0.495111
2	2	1	0.5	94	0.945597	0.862633	0.504673	0.494444	0.494434
2	2	1	0.5	94	0.913328	0.954218	0.503922	0.519553	0.496838
2	2	1	0.5	94	0.735725	0.722473	0.510891	0.5125	0.492713
2	2	1	0.5	94	0.891877	0.758053	0.451613	0.500714	0.507745
2	2	1	0.5	94	0.758537	0.65044	0.494624	0.504565	0.493085
2	2	1	0.5	94	0.848724	0.996759	0.568085	0.509082	0.493719
2	2	1	0.5	94	0.786357	0.885332	0.455319	0.498014	0.488281
2	2	1	0.5	94	0.822256	0.793268	0.513333	0.500974	0.500457
2	2	2	0.5	94	0.85721	0.814009	0.454386	0.476544	0.501367
2	2	2	0.5	94	0.816487	0.909297	0.497143	0.49818	0.517519
2	2	2	0.5	94	0.905888	0.939138	0.456566	0.49823	0.498606
2	2	2	0.5	94	0.730588	0.670665	0.518	0.496911	0.497407
2	2	2	0.5	94	0.67385	0.93397	0.446512	0.491927	0.505567
2	2	2	0.5	94	0.983846	0.694734	0.49697	0.499695	0.507129
2	2	2	0.5	94	0.625805	0.843278	0.521348	0.488362	0.499413
2	2	2	0.5	94	0.740726	0.850179	0.481319	0.484475	0.498623
2	2	2	0.5	94	0.822295	0.791868	0.512963	0.500271	0.504373
2	2	2	0.5	94	0.855581	0.808522	0.503093	0.484324	0.503112
2	2	2	0.5	94	0.832393	0.878714	0.50099	0.502964	0.485714
2	2	2	0.5	94	1.0464	0.800499	0.491667	0.492585	0.50123
2	2	2	0.5	94	0.888054	0.927401	0.518367	0.503051	0.514089
2	2	2	0.5	94	0.829879	0.834722	0.50495	0.493235	0.5074
2	2	2	0.5	94	1.02139	0.715494	0.49697	0.497256	0.505321
2	2	2	0.5	94	0.831009	0.936552	0.484536	0.499468	0.4857
2	2	2	0.5	94	0.856756	0.875487	0.460417	0.488801	0.48639
2	2	2	0.5	94	0.816236	0.816914	0.491489	0.499351	0.499791
2	2	2	0.5	94	0.936871	0.910747	0.45283	0.487813	0.506638
2	2	2	0.5	94	0.94958	0.906999	0.499029	0.501848	0.486337
2	2	3	0.5	94	0.746073	0.844748	0.48172	0.500335	0.5
2	2	3	0.5	94	0.876482	0.637565	0.474725	0.500694	0.489121
2	2	3	0.5	94	0.807231	0.799193	0.518095	0.497518	0.492885
2	2	3	0.5	94	0.85844	0.872816	0.535294	0.49826	0.488186
2	2	3	0.5	94	0.837273	0.928964	0.484314	0.492308	0.50827
2	2	3	0.5	94	0.881443	0.787474	0.464583	0.489013	0.485214
2	2	3	0.5	94	0.837213	0.84323	0.467368	0.479392	0.492292
2	2	3	0.5	94	0.867807	0.852121	0.436559	0.495074	0.477958
2	2	3	0.5	94	0.942733	0.820791	0.491304	0.493363	0.497756
2	2	3	0.5	94	0.848197	0.779127	0.49899	0.486842	0.491734
2	2	3	0.5	94	0.788209	0.811258	0.476	0.505462	0.49208
2	2	3	0.5	94	0.801813	0.954875	0.497297	0.488587	0.487903
2	2	3	0.5	94	0.784534	0.889492	0.464583	0.47926	0.483463
2	2	3	0.5	94	0.860839	0.814403	0.473684	0.507222	0.4909
2	2	3	0.5	94	0.72245	0.862886	0.422642	0.46317	0.501797
2	2	3	0.5	94	0.907109	0.803268	0.450943	0.490481	0.499141
2	2	3	0.5	94	0.724725	0.868961	0.460215	0.508411	0.494821
2	2	3	0.5	94	0.926826	0.756783	0.498276	0.494983	0.504811
2	2	3	0.5	94	0.920851	0.854446	0.513978	0.483159	0.487721
2	2	3	0.5	94	0.887736	0.951354	0.49	0.498367	0.487157
3	2	1	0.5	94	0.566071	0.747024	0.511312	0.507876	0.491296
3	2	1	0.5	94	0.646031	0.759031	0.476596	0.503259	0.481667
3	2	1	0.5	94	0.619829	0.615332	0.516505	0.49859	0.501657
3	2	1	0.5	94	0.700792	0.690115	0.502564	0.496514	0.494072
3	2	1	0.5	94	0.587195	0.733445	0.469027	0.506321	0.487583
3	2	1	0.5	94	0.786383	0.611291	0.508108	0.507358	0.494093
3	2	1	0.5	94	0.720508	0.726199	0.479487	0.504679	0.490969
3	2	1	0.5	94	0.654722	0.731433	0.49823	0.505861	0.491005
3	2	1	0.5	94	0.586558	0.762311	0.476471	0.498854	0.494543
3	2	1	0.5	94	0.700928	0.75022	0.47623	0.503959	0.496518
3	2	1	0.5	94	0.8036	0.6169	0.508756	0.499275	0.502064
3	2	1	0.5	94	0.794742	0.646235	0.510132	0.501943	0.509937
3	2	1	0.5	94	0.768075	0.631748	0.474561	0.495749	0.496536
3	2	1	0.5	94	0.674482	0.65597	0.502703	0.492159	0.499275
3	2	1	0.5	94	0.666795	0.794746	0.47619	0.490083	0.484886
3	2	1	0.5	94	0.617933	0.7918	0.496262	0.49807	0.49564
3	2	1	0.5	94	0.711932	0.700996	0.479832	0.502364	0.477504
3	2	1	0.5	94	0.629623	0.847634	0.495495	0.514045	0.492545
3	2	1	0.5	94	0.789658	0.822533	0.513122	0.504674	0.49842
3	2	1	0.5	94	0.831317	0.680558	0.499548	0.502627	0.500769
3	2	2	0.5	94	0.8114	0.619244	0.485957	0.488266	0.503849
3	2	2	0.5	94	0.655667	0.74244	0.485106	0.482632	0.503223
3	2	2	0.5	94	0.597009	0.738835	0.476856	0.502335	0.501294
3	2	2	0.5	94	0.653748	0.683236	0.502183	0.485913	0.506667
3	2	2	0.5	94	0.777578	0.724942	0.486463	0.491068	0.492602
3	2	2	0.5	94	0.744026	0.74309	0.498214	0.486022	0.504181
3	2	2	0.5	94	0.749184	0.684113	0.503571	0.492686	0.494964
3	2	2	0.5	94	0.694051	0.609853	0.480851	0.495177	0.500041
3	2	2	0.5	94	0.731349	0.59497	0.466071	0.477921	0.492559
3	2	2	0.5	94	0.670297	0.825189	0.481897	0.48788	0.487562
3	2	2	0.5	94	0.783693	0.744815	0.49004	0.489512	0.496797
3	2	2	0.5	94	0.681528	0.645161	0.500437	0.494939	0.50826
3	2	2	0.5	94	0.677248	0.727021	0.487826	0.490909	0.500212
3	2	2	0.5	94	0.75296	0.653944	0.469406	0.489105	0.496515
3	2	2	0.5	94	0.789294	0.845158	0.513656	0.502916	0.498505
3	2	2	0.5	94	0.716322	0.60048	0.504132	0.500205	0.489833
3	2	2	0.5	94	0.572301	0.711849	0.478603	0.491925	0.497152
3	2	2	0.5	94	0.781803	0.787283	0.516996	0.489985	0.494722
3	2	2	0.5	94	0.767133	0.702748	0.486996	0.487063	0.494056
3	2	2	0.5	94	0.655416	0.742514	0.501681	0.4866	0.495868
3	2	3	0.5	94	0.568642	0.61394	0.476991	0.500788	0.50165
3	2	3	0.5	94	0.597612	0.639732	0.461611	0.483316	0.481118
3	2	3	0.5	94	0.738091	0.77768	0.500847	0.494543	0.496604
3	2	3	0.5	94	0.678264	0.690933	0.482096	0.479348	0.495742
3	2	3	0.5	94	0.591869	0.704468	0.469748	0.491905	0.486807
3	2	3	0.5	94	0.629038	0.765831	0.477966	0.491667	0.495576
3	2	3	0.5	94	0.59916	0.607099	0.50885	0.49387	0.497162
3	2	3	0.5	94	0.739943	0.574069	0.496943	0.49587	0.489931
3	2	3	0.5	94	0.651144	0.925786	0.492174	0.502739	0.503253
3	2	3	0.5	94	0.815727	0.748563	0.509402	0.493792	0.493206
3	2	3	0.5	94	0.688526	0.685133	0.495111	0.49421	0.505722
3	2	3	0.5	94	0.829753	0.648149	0.497414	0.478813	0.503302
3	2	3	0.5	94	0.688097	0.733214	0.475325	0.486612	0.497153
3	2	3	0.5	94	0.734584	0.77792	0.455144	0.462432	0.487198
3	2	3	0.5	94	0.667244	0.719094	0.454717	0.486929	0.487327
3	2	3	0.5	94	0.637384	0.706702	0.485039	0.488839	0.495489
3	2	3	0.5	94	0.706934	0.708703	0.490498	0.507703	0.489787
3	2	3	0.5	94	0.748299	0.715644	0.512245	0.49253	0.487134
3	2	3	0.5	94	0.701726	0.652017	0.462727	0.488261	0.491371
3	2	3	0.5	94	0.675799	0.919811	0.503361	0.495993	0.505499
4	2	1	0.5	94	0.622889	0.483423	0.520904	0.498048	0.500265
4	2	1	0.5	94	0.606929	0.510204	0.482456	0.499212	0.496045
4	2	1	0.5	94	0.595807	0.62295	0.505814	0.497845	0.499
4	2	1	0.5	94	0.547862	0.5285	0.522006	0.500854	0.500087
4	2	1	0.5	94	0.596116	0.578538	0.501939	0.494067	0.500556
4	2	1	0.5	94	0.616433	0.506741	0.465663	0.502167	0.496646
4	2	1	0.5	94	0.519434	0.690553	0.493447	0.508834	0.496513
4	2	1	0.5	94	0.518982	0.519746	0.486119	0.503293	0.49457
4	2	1	0.5	94	0.631734	0.632367	0.485714	0.502912	0.498111
4	2	1	0.5	94	0.60341	0.525851	0.508832	0.508007	0.500783
4	2	1	0.5	94	0.42639	0.668186	0.495211	0.502275	0.500977
4	2	1	0.5	94	0.543868	0.51277	0.485876	0.501628	0.497692
4	2	1	0.5	94	0.557641	0.615651	0.482873	0.502088	0.488622
4	2	1	0.5	94	0.590143	0.606968	0.496721	0.497552	0.498073
4	2	1	0.5	94	0.562117	0.583027	0.512684	0.493412	0.491646
4	2	1	0.5	94	0.665275	0.536163	0.495393	0.500383	0.49377
4	2	1	0.5	94	0.408641	0.599162	0.482036	0.501273	0.492457
4	2	1	0.5	94	0.523295	0.657685	0.469542	0.490987	0.481758
4	2	1	0.5	94	0.527184	0.502183	0.510787	0.503853	0.497378
4	2	1	0.5	94	0.547702	0.586185	0.498592	0.503701	0.493876
4	2	2	0.5	94	0.557889	0.494786	0.494944	0.489955	0.506535
4	2	2	0.5	94	0.55873	0.692813	0.48491	0.494647	0.4965
4	2	2	0.5	94	0.410398	0.533612	0.490184	0.492991	0.502738
4	2	2	0.5	94	0.533373	0.540953	0.499435	0.497229	0.497094
4	2	2	0.5	94	0.634331	0.597289	0.487978	0.486254	0.49928
4	2	2	0.5	94	0.601895	0.544117	0.503297	0.487882	0.497898
4	2	2	0.5	94	0.448864	0.613973	0.478904	0.483524	0.501761
4	2	2	0.5	94	0.500101	0.510707	0.491117	0.495128	0.497663
4	2	2	0.5	94	0.592303	0.631926	0.506322	0.49143	0.502357
4	2	2	0.5	94	0.471142	0.430656	0.485792	0.500534	0.505712
4	2	2	0.5	94	0.543074	0.59233	0.511615	0.498145	0.494838
4	2	2	0.5	94	0.505773	0.567576	0.499425	0.490276	0.501636
4	2	2	0.5	94	0.742659	0.558863	0.490617	0.494617	0.501737
4	2	2	0.5	94	0.44565	0.69541	0.485246	0.495636	0.496842
4	2	2	0.5	94	0.614553	0.503318	0.510249	0.486916	0.499152
4	2	2	0.5	94	0.659171	0.578971	0.5	0.499944	0.501389
4	2	2	0.5	94	0.605623	0.567441	0.48232	0.495218	0.500587
4	2	2	0.5	94	0.636721	0.703176	0.479452	0.492771	0.498579
4	2	2	0.5	94	0.477267	0.60841	0.493593	0.498533	0.503135
4	2	2	0.5	94	0.630432	0.535873	0.476677	0.494772	0.49707
4	2	3	0.5	94	0.652615	0.52461	0.496552	0.496846	0.498316
4	2	3	0.5	94	0.507322	0.63831	0.484571	0.498025	0.488581
4	2	3	0.5	94	0.571295	0.585573	0.472571	0.499002	0.482963
4	2	3	0.5	94	0.599206	0.577781	0.478049	0.493084	0.488915
4	2	3	0.5	94	0.530323	0.602033	0.487437	0.48817	0.504191
4	2	3	0.5	94	0.655791	0.55471	0.481948	0.491885	0.495326
4	2	3	0.5	94	0.581516	0.538969	0.518207	0.489351	0.498198
4	2	3	0.5	94	0.572417	0.651122	0.482462	0.494101	0.491855
4	2	3	0.5	94	0.484458	0.555034	0.47867	0.497483	0.496865
4	2	3	0.5	94	0.668427	0.539628	0.485791	0.484713	0.491449
4	2	3	0.5	94	0.661125	0.603962	0.497207	0.490843	0.498806
4	2	3	0.5	94	0.65899	0.575583	0.486792	0.497896	0.482694
4	2	3	0.5	94	0.687564	0.618842	0.486471	0.492503	0.496392
4	2	3	0.5	94	0.490971	0.560287	0.476503	0.496416	0.493293
4	2	3	0.5	94	0.605034	0.638541	0.506849	0.503243	0.496944
4	2	3	0.5	94	0.52061	0.554923	0.499435	0.496097	0.505389
4	2	3	0.5	94	0.584032	0.576255	0.499408	0.487411	0.50198
4	2	3	0.5	94	0.428192	0.640072	0.506878	0.504462	0.497854
4	2	3	0.5	94	0.573692	0.548132	0.491785	0.496717	0.49476
4	2	3	0.5	94	0.500328	0.485474	0.463095	0.494569	0.483453
5	2	1	0.5	94	0.480808	0.388018	0.497872	0.499936	0.502373
5	2	1	0.5	94	0.559942	0.414914	0.513627	0.498347	0.500905
5	2	1	0.5	94	0.456269	0.314207	0.506114	0.499439	0.491247
5	2	1	0.5	94	0.510119	0.402553	0.506346	0.505769	0.501707
5	2	1	0.5	94	0.457316	0.579371	0.501505	0.492903	0.501898
5	2	1	0.5	94	0.394846	0.529401	0.499558	0.496391	0.501105
5	2	1	0.5	94	0.458582	0.500176	0.493626	0.49724	0.493772
5	2	1	0.5	94	0.593381	0.425253	0.475319	0.510452	0.496614
5	2	1	0.5	94	0.614754	0.405779	0.49404	0.50315	0.498102
5	2	1	0.5	94	0.597628	0.464919	0.509322	0.50052	0.500712
5	2	1	0.5	94	0.374164	0.546662	0.496451	0.497077	0.501824
5	2	1	0.5	94	0.49976	0.475363	0.481059	0.493501	0.495408
5	2	1	0.5	94	0.443628	0.458075	0.505809	0.504307	0.504933
5	2	1	0.5	94	0.759536	0.432075	0.512424	0.511566	0.502527
5	2	1	0.5	94	0.500603	0.506979	0.488936	0.501654	0.494213
5	2	1	0.5	94	0.475387	0.658447	0.502428	0.499143	0.490994
5	2	1	0.5	94	0.453061	0.464238	0.494091	0.503128	0.495126
5	2	1	0.5	94	0.498165	0.571468	0.504403	0.487282	0.503997
5	2	1	0.5	94	0.407187	0.461337	0.499153	0.496498	0.50662
5	2	1	0.5	94	0.374792	0.450638	0.495522	0.502367	0.492751
5	2	2	0.5	94	0.484331	0.54104	0.498649	0.498735	0.503122
5	2	2	0.5	94	0.423137	0.448961	0.494783	0.495518	0.500925
5	2	2	0.5	94	0.465834	0.471327	0.483333	0.489571	0.498839
5	2	2	0.5	94	0.393432	0.55973	0.480962	0.491333	0.501351
5	2	2	0.5	94	0.401321	0.465691	0.509719	0.495614	0.500441
5	2	2	0.5	94	0.392323	0.497146	0.492211	0.483704	0.502757
5	2	2	0.5	94	0.524827	0.493231	0.509829	0.497946	0.5017
5	2	2	0.5	94	0.414943	0.549859	0.474134	0.488724	0.49878
5	2	2	0.5	94	0.493277	0.466792	0.47431	0.493644	0.498061
5	2	2	0.5	94	0.423024	0.397754	0.491453	0.490217	0.502206
5	2	2	0.5	94	0.495273	0.488119	0.496982	0.491377	0.49786
5	2	2	0.5	94	0.551681	0.480541	0.5	0.496918	0.500431
5	2	2	0.5	94	0.485473	0.389937	0.494479	0.4933	0.495489
5	2	2	0.5	94	0.446869	0.426971	0.5	0.502746	0.505023
5	2	2	0.5	94	0.520777	0.457291	0.517241	0.503937	0.496607
5	2	2	0.5	94	0.443034	0.53657	0.503879	0.492237	0.496221
5	2	2	0.5	94	0.365061	0.480117	0.47638	0.492609	0.498798
5	2	2	0.5	94	0.440705	0.578538	0.50082	0.493597	0.504782
5	2	2	0.5	94	0.538959	0.473581	0.502069	0.49984	0.497761
5	2	2	0.5	94	0.482377	0.500647	0.492017	0.497374	0.498366
5	2	3	0.5	94	0.454961	0.391675	0.506392	0.500204	0.502799
5	2	3	0.5	94	0.436753	0.448076	0.516957	0.499285	0.504748
5	2	3	0.5	94	0.344523	0.563261	0.477922	0.481328	0.497139
5	2	3	0.5	94	0.446101	0.529816	0.488983	0.494692	0.492392
5	2	3	0.5	94	0.4998	0.388393	0.501099	0.500219	0.499097
5	2	3	0.5	94	0.443976	0.562869	0.491633	0.488979	0.503154
5	2	3	0.5	94	0.441117	0.441511	0.484926	0.499081	0.498434
5	2	3	0.5	94	0.611704	0.427747	0.490753	0.490162	0.494742
5	2	3	0.5	94	0.446559	0.66694	0.492842	0.497711	0.49722
5	2	3	0.5	94	0.560336	0.453684	0.504762	0.495047	0.497015
5	2	3	0.5	94	0.447576	0.482772	0.497192	0.500782	0.49491
5	2	3	0.5	94	0.463473	0.431104	0.492693	0.497182	0.497695
5	2	3	0.5	94	0.487346	0.45751	0.503704	0.503717	0.492745
5	2	3	0.5	94	0.395485	0.461352	0.472878	0.48056	0.492969
5	2	3	0.5	94	0.404766	0.473425	0.490351	0.488976	0.501743
5	2	3	0.5	94	0.406351	0.469076	0.509016	0.492854	0.501106
5	2	3	0.5	94	0.407781	0.466642	0.503505	0.495741	0.497218
5	2	3	0.5	94	0.439803	0.44404	0.502058	0.496865	0.494401
5	2	3	0.5	94	0.476886	0.524149	0.480082	0.491296	0.493306
5	2	3	0.5	94	0.441967	0.553487	0.49375	0.490865	0.498868
3	1	1	0.5	95	0.710974	0.719882	0.521667	0.511981	0.497125
3	1	1	0.5	95	0.674205	0.73085	0.493333	0.50152	0.488322
3	1	1	0.5	95	0.627691	0.807561	0.508333	0.494426	0.499576
3	1	1	0.5	95	0.70385	0.707399	0.498333	0.494231	0.504153
3	1	1	0.5	95	0.735668	0.649193	0.513333	0.491802	0.49863
3	1	1	0.5	95	0.599409	0.642483	0.493333	0.501605	0.497451
3	1	1	0.5	95	0.725239	0.614781	0.525	0.500317	0.504298
3	1	1	0.5	95	0.78203	0.74357	0.508333	0.502295	0.503136
3	1	1	0.5	95	0.528316	0.753899	0.493333	0.503801	0.501974
3	1	1	0.5	95	0.806226	0.694942	0.485	0.501289	0.505825
3	1	1	0.5	95	0.791171	0.624978	0.493333	0.503209	0.497533
3	1	1	0.5	95	0.807516	0.71157	0.465	0.496147	0.494782
3	1	1	0.5	95	0.588852	0.572416	0.481667	0.503979	0.490113
3	1	1	0.5	95	0.60106	0.798369	0.503333	0.5	0.498322
3	1	1	0.5	95	0.668541	0.821147	0.47	0.497606	0.494654
3	1	1	0.5	95	0.720467	0.721053	0.468333	0.499021	0.499843
3	1	1	0.5	95	0.725988	0.667591	0.466667	0.493125	0.495937
3	1	1	0.5	95	0.617199	0.590715	0.496667	0.511074	0.490728
3	1	1	0.5	95	0.836958	0.692819	0.511667	0.501629	0.499232
3	1	1	0.5	95	0.745103	0.710279	0.52	0.504247	0.510938
3	1	2	0.5	95	0.669112	0.658217	0.501667	0.503488	0.500167
3	1	2	0.5	95	0.773528	0.724505	0.458333	0.485909	0.499154
3	1	2	0.5	95	0.670738	0.583963	0.483333	0.514138	0.501935
3	1	2	0.5	95	0.708089	0.694733	0.51	0.505637	0.483673
3	1	2	0.5	95	0.648949	0.745352	0.481667	0.499913	0.49373
3	1	2	0.5	95	0.727271	0.676906	0.493333	0.5	0.509951
3	1	2	0.5	95	0.605264	0.665689	0.485	0.507818	0.491505
3	1	2	0.5	95	0.57673	0.872139	0.505	0.493482	0.50463
3	1	2	0.5	95	0.740288	0.712331	0.5	0.501833	0.501333
3	1	2	0.5	95	0.703021	0.558234	0.496667	0.509312	0.507616
3	1	2	0.5	95	0.761634	0.808045	0.501667	0.497924	0.507776
3	1	2	0.5	95	0.69693	0.760693	0.478333	0.498171	0.49992
3	1	2	0.5	95	0.562685	0.742606	0.54	0.50216	0.507065
3	1	2	0.5	95	0.730669	0.729389	0.503333	0.492798	0.502097
3	1	2	0.5	95	0.62547	0.623038	0.535	0.499065	0.498656
3	1	2	0.5	95	0.737895	0.777133	0.516667	0.51371	0.502931
3	1	2	0.5	95	0.674653	0.694212	0.506667	0.496875	0.503801
3	1	2	0.5	95	0.659048	0.833944	0.498333	0.50786	0.502076
3	1	2	0.5	95	0.796258	0.477923	0.513333	0.501623	0.499315
3	1	2	0.5	95	0.764595	0.631111	0.475	0.495175	0.499444
3	1	3	0.5	95	0.732692	0.582498	0.508333	0.503525	0.500593
3	1	3	0.5	95	0.602976	0.660726	0.48	0.501476	0.497276
3	1	3	0.5	95	0.649505	0.786707	0.488333	0.50401	0.500651
3	1	3	0.5	95	0.733551	0.718664	0.5	0.493667	0.496583
3	1	3	0.5	95	0.671815	0.724091	0.536667	0.501475	0.505396
3	1	3	0.5	95	0.676472	0.539512	0.531667	0.499843	0.50347
3	1	3	0.5	95	0.571323	0.791757	0.523333	0.499761	0.501486
3	1	3	0.5	95	0.665724	0.768899	0.491667	0.501186	0.49377
3	1	3	0.5	95	0.833216	0.585126	0.45	0.50787	0.505
3	1	3	0.5	95	0.65215	0.632672	0.493333	0.495608	0.490543
3	1	3	0.5	95	0.639435	0.559328	0.525	0.499683	0.506667
3	1	3	0.5	95	0.599864	0.713701	0.481667	0.498616	0.495177
3	1	3	0.5	95	0.632434	0.69075	0.5	0.49275	0.512167
3	1	3	0.5	95	0.75884	0.691219	0.491667	0.503051	0.499836
3	1	3	0.5	95	0.73417	0.667423	0.481667	0.505969	0.500161
3	1	3	0.5	95	0.599236	0.667902	0.54	0.511806	0.494022
3	1	3	0.5	95	0.687154	0.686367	0.518333	0.506431	0.503201
3	1	3	0.5	95	0.774638	0.790298	0.505	0.485726	0.496044
3	1	3	0.5	95	0.722855	0.691217	0.451667	0.497509	0.498404
3	1	3	0.5	95	0.692179	0.756614	0.476667	0.510052	0.49801
4	1	1	0.5	95	0.447554	0.568512	0.505	0.509158	0.489141
4	1	1	0.5	95	0.485595	0.622277	0.50625	0.494815	0.499557
4	1	1	0.5	95	0.61997	0.60922	0.50625	0.494012	0.500949
4	1	1	0.5	95	0.51542	0.615104	0.48125	0.502987	0.49259
4	1	1	0.5	95	0.653986	0.548748	0.53	0.501356	0.497141
4	1	1	0.5	95	0.578602	0.601393	0.48375	0.489599	0.497821
4	1	1	0.5	95	0.510357	0.593265	0.52875	0.499882	0.495889
4	1	1	0.5	95	0.566195	0.572333	0.475	0.495	0.500417
4	1	1	0.5	95	0.53339	0.524924	0.4775	0.497709	0.492644
4	1	1	0.5	95	0.48704	0.645088	0.50625	0.513519	0.501139
4	1	1	0.5	95	0.516419	0.498262	0.49375	0.502785	0.501358
4	1	1	0.5	95	0.50015	0.546303	0.4825	0.511528	0.501087
4	1	1	0.5	95	0.67297	0.582823	0.49875	0.497368	0.505611
4	1	1	0.5	95	0.591648	0.625815	0.50875	0.497113	0.492303
4	1	1	0.5	95	0.486994	0.547542	0.5075	0.494951	0.500254
4	1	1	0.5	95	0.615757	0.546908	0.45625	0.503836	0.493793
4	1	1	0.5	95	0.619685	0.710773	0.5075	0.49181	0.500127
4	1	1	0.5	95	0.636574	0.543559	0.49125	0.495929	0.494226
4	1	1	0.5	95	0.48411	0.548829	0.48625	0.50347	0.501399
4	1	1	0.5	95	0.461538	0.559792	0.49875	0.500125	0.494576
4	1	2	0.5	95	0.548089	0.638723	0.5075	0.500185	0.499175
4	1	2	0.5	95	0.551093	0.408954	0.525	0.494762	0.499211
4	1	2	0.5	95	0.523944	0.488239	0.51875	0.506205	0.502468
4	1	2	0.5	95	0.592018	0.585742	0.51875	0.510602	0.502792
4	1	2	0.5	95	0.572658	0.577231	0.52375	0.518258	0.505577
4	1	2	0.5	95	0.628847	0.557101	0.43625	0.501146	0.504601
4	1	2	0.5	95	0.654681	0.585857	0.51875	0.506084	0.502662
4	1	2	0.5	95	0.559397	0.567587	0.5275	0.508235	0.500992
4	1	2	0.5	95	0.503436	0.585935	0.4975	0.494786	0.502052
4	1	2	0.5	95	0.55044	0.649258	0.50125	0.500187	0.501566
4	1	2	0.5	95	0.613154	0.58039	0.50625	0.511173	0.496329
4	1	2	0.5	95	0.58561	0.543098	0.475	0.49125	0.499167
4	1	2	0.5	95	0.704638	0.535434	0.49	0.502232	0.508824
4	1	2	0.5	95	0.678853	0.579208	0.5025	0.499813	0.508982
4	1	2	0.5	95	0.669786	0.540614	0.515	0.503823	0.499613
4	1	2	0.5	95	0.596019	0.517235	0.465	0.487769	0.494801
4	1	2	0.5	95	0.659013	0.577729	0.49875	0.503258	0.497319
4	1	2	0.5	95	0.687411	0.52889	0.52625	0.496734	0.501781
4	1	2	0.5	95	0.65863	0.632323	0.4825	0.494301	0.487621
4	1	2	0.5	95	0.55343	0.519716	0.50375	0.499628	0.498363
4	1	3	0.5	95	0.570945	0.472337	0.52625	0.496734	0.506662
4	1	3	0.5	95	0.50779	0.551798	0.52	0.491046	0.495313
4	1	3	0.5	95	0.681326	0.526613	0.49375	0.498165	0.495123
4	1	3	0.5	95	0.536717	0.54383	0.5225	0.510945	0.50589
4	1	3	0.5	95	0.553026	0.537996	0.50375	0.497829	0.500315
4	1	3	0.5	95	0.54958	0.609746	0.4975	0.496294	0.504726
4	1	3	0.5	95	0.572769	0.591484	0.47875	0.502676	0.492986
4	1	3	0.5	95	0.52066	0.578245	0.46375	0.492318	0.50303
4	1	3	0.5	95	0.502513	0.503727	0.48625	0.497108	0.499331
4	1	3	0.5	95	0.526274	0.509763	0.505	0.509097	0.505934
4	1	3	0.5	95	0.719956	0.494334	0.49625	0.50233	0.505583
4	1	3	0.5	95	0.696384	0.623481	0.50625	0.504383	0.496076
4	1	3	0.5	95	0.593068	0.536559	0.47	0.500399	0.499469
4	1	3	0.5	95	0.600252	0.487652	0.45125	0.511773	0.492995
4	1	3	0.5	95	0.652287	0.683623	0.5075	0.502525	0.507931
4	1	3	0.5	95	0.609647	0.680306	0.4975	0.506972	0.496891
4	1	3	0.5	95	0.749028	0.61145	0.47	0.50379	0.499705
4	1	3	0.5	95	0.559684	0.621392	0.44625	0.490406	0.498025
4	1	3	0.5	95	0.61134	0.61499	0.46625	0.499531	0.49192
4	1	3	0.5	95	0.438721	0.627642	0.51125	0.497127	0.493223
5	1	1	0.5	95	0.488124	0.360687	0.528	0.502936	0.500371
5	1	1	0.5	95	0.545558	0.494016	0.521	0.500192	0.501983
5	1	1	0.5	95	0.547123	0.453239	0.49	0.49551	0.503529
5	1	1	0.5	95	0.46052	0.601013	0.485	0.499639	0.500922
5	1	1	0.5	95	0.45127	0.523659	0.503	0.501292	0.502666
5	1	1	0.5	95	0.517372	0.385745	0.527	0.500427	0.500581
5	1	1	0.5	95	0.543927	0.384941	0.521	0.503263	0.500365
5	1	1	0.5	95	0.589464	0.413821	0.485	0.496598	0.500631
5	1	1	0.5	95	0.426853	0.44831	0.486	0.506327	0.4982
5	1	1	0.5	95	0.512986	0.508881	0.493	0.503905	0.499606
5	1	1	0.5	95	0.436502	0.477827	0.525	0.506714	0.504421
5	1	1	0.5	95	0.425319	0.532319	0.45	0.498667	0.490182
5	1	1	0.5	95	0.59056	0.589384	0.503	0.504672	0.505885
5	1	1	0.5	95	0.440467	0.526934	0.498	0.500251	0.496713
5	1	1	0.5	95	0.587195	0.453173	0.496	0.506401	0.498512
5	1	1	0.5	95	0.463498	0.504678	0.487	0.500616	0.497222
5	1	1	0.5	95	0.511403	0.4659	0.497	0.497535	0.500497
5	1	1	0.5	95	0.52795	0.413521	0.494	0.49833	0.502717
5	1	1	0.5	95	0.417036	0.323881	0.499	0.498447	0.497355
5	1	1	0.5	95	0.38499	0.523307	0.53	0.505943	0.505
5	1	2	0.5	95	0.571741	0.548672	0.49	0.501684	0.499167
5	1	2	0.5	95	0.464584	0.488375	0.5	0.49635	0.49995
5	1	2	0.5	95	0.457538	0.476861	0.468	0.501816	0.509868
5	1	2	0.5	95	0.518221	0.465545	0.518	0.50666	0.502023
5	1	2	0.5	95	0.401748	0.411815	0.51	0.496618	0.494031
5	1	2	0.5	95	0.42035	0.497843	0.517	0.497872	0.505745
5	1	2	0.5	95	0.501221	0.433274	0.527	0.506784	0.507135
5	1	2	0.5	95	0.420401	0.509717	0.506	0.502075	0.486994
5	1	2	0.5	95	0.507976	0.527943	0.507	0.507002	0.50426
5	1	2	0.5	95	0.47324	0.383267	0.512	0.50249	0.507684
5	1	2	0.5	95	0.51363	0.469984	0.489	0.503016	0.500342
5	1	2	0.5	95	0.558796	0.402628	0.531	0.511535	0.496162
5	1	2	0.5	95	0.504319	0.449923	0.478	0.497437	0.496743
5	1	2	0.5	95	0.4329	0.487315	0.498	0.504418	0.498755
5	1	2	0.5	95	0.481468	0.484002	0.516	0.503973	0.497056
5	1	2	0.5	95	0.401308	0.611715	0.521	0.498273	0.493058
5	1	2	0.5	95	0.479603	0.45984	0.521	0.499616	0.502349
5	1	2	0.5	95	0.445629	0.547811	0.532	0.511795	0.501496
5	1	2	0.5	95	0.557556	0.546292	0.498	0.503363	0.497709
5	1	2	0.5	95	0.396834	0.47236	0.504	0.497569	0.501411
5	1	3	0.5	95	0.513667	0.406005	0.51	0.497843	0.499235
5	1	3	0.5	95	0.394439	0.500632	0.493	0.498225	0.501972
5	1	3	0.5	95	0.546025	0.445104	0.507	0.503452	0.497312
5	1	3	0.5	95	0.488791	0.538732	0.484	0.499742	0.499467
5	1	3	0.5	95	0.431571	0.417695	0.489	0.496881	0.502593
5	1	3	0.5	95	0.469531	0.44831	0.494	0.501974	0.503063
5	1	3	0.5	95	0.475682	0.461048	0.501	0.500449	0.505611
5	1	3	0.5	95	0.521488	0.393269	0.525	0.505762	0.497789
5	1	3	0.5	95	0.388672	0.434954	0.513	0.494493	0.496509
5	1	3	0.5	95	0.459577	0.481723	0.515	0.497184	0.497835
5	1	3	0.5	95	0.439703	0.439879	0.488	0.501588	0.491309
5	1	3	0.5	95	0.467137	0.531694	0.495	0.496313	0.497376
5	1	3	0.5	95	0.395767	0.511801	0.51	0.496078	0.498724
5	1	3	0.5	95	0.453353	0.449225	0.505	0.505792	0.503182
5	1	3	0.5	95	0.369326	0.494326	0.519	0.490511	0.49896
5	1	3	0.5	95	0.528754	0.47034	0.517	0.502031	0.500104
5	1	3	0.5	95	0.411402	0.515373	0.496	0.497681	0.506002
5	1	3	0.5	95	0.538962	0.454504	0.467	0.4947	0.497749
5	1	3	0.5	95	0.487945	0.40438	0.502	0.489691	0.506727
5	1	3	0.5	95	0.522528	0.493005	0.486	0.500772	0.496012
2	4	1	0.5	188	0.809993	0.929495	0.429703	0.480069	0.417622
2	4	1	0.5	188	0.76612	0.92588	0.377778	0.514572	0.388961
2	4	1	0.5	188	0.847384	0.809305	0.419608	0.462967	0.436402
2	4	1	0.5	188	0.743815	0.835214	0.393258	0.508429	0.35213
2	4	1	0.5	188	0.759938	0.737523	0.452632	0.496047	0.438365
2	4	1	0.5	188	0.827824	0.908441	0.438462	0.484539	0.422517
2	4	1	0.5	188	0.838086	0.966616	0.408333	0.512245	0.398592
2	4	1	0.5	188	0.962158	1.01672	0.435088	0.486593	0.446429
2	4	1	0.5	188	0.779196	0.899222	0.446296	0.495021	0.462709
2	4	1	0.5	188	0.806667	0.821495	0.404211	0.50651	0.412191
2	4	1	0.5	188	0.873247	0.981321	0.489908	0.473783	0.475629
2	4	1	0.5	188	0.849128	0.834798	0.423301	0.474083	0.415741
2	4	1	0.5	188	0.811805	0.855429	0.430108	0.51525	0.440189
2	4	1	0.5	188	0.725795	0.826243	0.393478	0.48674	0.424552
2	4	1	0.5	188	0.770435	0.79509	0.469474	0.483296	0.444643
2	4	1	0.5	188	0.751777	0.882223	0.440426	0.516546	0.419677
2	4	1	0.5	188	0.823035	0.873082	0.466667	0.517551	0.474107
2	4	1	0.5	188	0.924802	0.852647	0.508911	0.527821	0.47994
2	4	1	0.5	188	0.798267	0.796496	0.430769	0.510826	0.439949
2	4	1	0.5	188	0.732376	0.862897	0.4625	0.507095	0.425
2	4	2	0.5	188	0.796242	0.840454	0.434343	0.435116	0.50125
2	4	2	0.5	188	0.679705	0.901799	0.32967	0.321	0.496311
2	4	2	0.5	188	0.765506	0.83201	0.356322	0.393548	0.51625
2	4	2	0.5	188	0.852563	0.754722	0.406383	0.428403	0.494892
2	4	2	0.5	188	0.810621	0.870031	0.447619	0.405638	0.481379
2	4	2	0.5	188	0.792261	0.81827	0.45614	0.45375	0.50379
2	4	2	0.5	188	0.69466	0.860556	0.421782	0.383216	0.527055
2	4	2	0.5	188	0.794165	0.89058	0.366667	0.357812	0.491612
2	4	2	0.5	188	0.732103	0.897644	0.421739	0.425258	0.51109
2	4	2	0.5	188	0.798571	0.867683	0.396	0.431187	0.501407
2	4	2	0.5	188	0.81375	0.815354	0.466667	0.456618	0.492647
2	4	2	0.5	188	0.77752	0.910849	0.401961	0.405976	0.519098
2	4	2	0.5	188	0.741864	0.859398	0.382979	0.439028	0.507759
2	4	2	0.5	188	0.739481	0.78992	0.393478	0.377348	0.495789
2	4	2	0.5	188	0.740906	0.888625	0.444211	0.435427	0.521686
2	4	2	0.5	188	0.755797	0.802804	0.442553	0.435457	0.494275
2	4	2	0.5	188	0.82467	0.830972	0.460952	0.418492	0.476767
2	4	2	0.5	188	0.666369	0.983202	0.364706	0.412097	0.496836
2	4	2	0.5	188	0.641591	0.830522	0.423077	0.422159	0.497333
2	4	2	0.5	188	0.831835	0.889788	0.436522	0.456474	0.477315
2	4	3	0.5	188	0.782022	0.875991	0.38913	0.468296	0.425445
2	4	3	0.5	188	0.808621	0.845043	0.36701	0.434551	0.417264
2	4	3	0.5	188	0.784732	0.919924	0.341304	0.396975	0.437129
2	4	3	0.5	188	0.753144	0.884285	0.263529	0.335937	0.467652
2	4	3	0.5	188	0.705696	0.85416	0.38427	0.48655	0.403193
2	4	3	0.5	188	0.826258	0.761417	0.408989	0.427198	0.457034
2	4	3	0.5	188	0.766932	0.952969	0.404762	0.483529	0.4056
2	4	3	0.5	188	0.800345	0.802404	0.343158	0.478528	0.384135
2	4	3	0.5	188	0.704571	0.941924	0.388785	0.470072	0.443654
2	4	3	0.5	188	0.86967	0.956259	0.397959	0.421026	0.452627
2	4	3	0.5	188	0.822772	0.98012	0.337209	0.451207	0.407632
2	4	3	0.5	188	0.824239	0.891149	0.352083	0.401183	0.4541
2	4	3	0.5	188	0.775761	0.784217	0.373171	0.44183	0.435506
2	4	3	0.5	188	0.794369	0.875009	0.291111	0.417748	0.401097
2	4	3	0.5	188	0.690395	0.921005	0.424444	0.479843	0.426062
2	4	3	0.5	188	0.66252	0.94619	0.34023	0.406081	0.422822
2	4	3	0.5	188	0.81484	0.927123	0.393548	0.403825	0.452571
2	4	3	0.5	188	0.783685	0.83455	0.378723	0.447753	0.45488
2	4	3	0.5	188	0.751417	0.965638	0.371111	0.415419	0.452827
2	4	3	0.5	188	0.738493	0.767402	0.339394	0.485863	0.373471
3	4	1	0.5	188	0.694743	0.654427	0.468376	0.49927	0.460932
3	4	1	0.5	188	0.692498	0.684186	0.451818	0.495775	0.459245
3	4	1	0.5	188	0.654183	0.730503	0.488038	0.487157	0.450561
3	4	1	0.5	188	0.620031	0.846183	0.406809	0.491423	0.405344
3	4	1	0.5	188	0.592906	0.801935	0.476793	0.514867	0.474032
3	4	1	0.5	188	0.674404	0.680007	0.463755	0.498164	0.459528
3	4	1	0.5	188	0.719333	0.72323	0.399177	0.499124	0.434692
3	4	1	0.5	188	0.641153	0.770354	0.404329	0.506852	0.397057
3	4	1	0.5	188	0.648911	0.694647	0.42902	0.510512	0.427919
3	4	1	0.5	188	0.665353	0.680095	0.43719	0.494612	0.459655
3	4	1	0.5	188	0.666137	0.753277	0.479498	0.518194	0.485531
3	4	1	0.5	188	0.633794	0.776987	0.422422	0.483758	0.424845
3	4	1	0.5	188	0.742212	0.866302	0.471245	0.486339	0.463758
3	4	1	0.5	188	0.631879	0.719025	0.448069	0.51341	0.43647
3	4	1	0.5	188	0.677157	0.601646	0.449351	0.498796	0.465448
3	4	1	0.5	188	0.577507	0.731327	0.4131	0.512104	0.424033
3	4	1	0.5	188	0.613049	0.758464	0.454772	0.50479	0.453311
3	4	1	0.5	188	0.515991	0.926069	0.384834	0.502463	0.401618
3	4	1	0.5	188	0.615538	0.628082	0.411607	0.516703	0.433308
3	4	1	0.5	188	0.640965	0.753864	0.468313	0.506327	0.471517
3	4	2	0.5	188	0.763821	0.795807	0.419433	0.428958	0.495851
3	4	2	0.5	188	0.599596	0.788721	0.415126	0.41498	0.50431
3	4	2	0.5	188	0.523303	0.835877	0.431799	0.437936	0.500589
3	4	2	0.5	188	0.657694	0.741244	0.473636	0.451919	0.520164
3	4	2	0.5	188	0.773351	0.777113	0.379592	0.371989	0.509803
3	4	2	0.5	188	0.606186	0.705372	0.408333	0.41352	0.507641
3	4	2	0.5	188	0.604399	0.722847	0.414286	0.444349	0.497121
3	4	2	0.5	188	0.554542	0.759985	0.408333	0.374717	0.476252
3	4	2	0.5	188	0.585108	0.709849	0.433184	0.429503	0.495926
3	4	2	0.5	188	0.648928	0.646802	0.398283	0.397953	0.499857
3	4	2	0.5	188	0.534577	0.737955	0.410526	0.394872	0.49814
3	4	2	0.5	188	0.689725	0.671647	0.408475	0.416649	0.488037
3	4	2	0.5	188	0.596498	0.818263	0.422128	0.397732	0.478719
3	4	2	0.5	188	0.49475	0.716475	0.39668	0.387186	0.501238
3	4	2	0.5	188	0.570453	0.75194	0.465778	0.464074	0.505241
3	4	2	0.5	188	0.764475	0.672247	0.4621	0.460919	0.491723
3	4	2	0.5	188	0.628639	0.739133	0.402564	0.405308	0.497532
3	4	2	0.5	188	0.668117	0.750386	0.412613	0.430404	0.520514
3	4	2	0.5	188	0.668024	0.753715	0.411707	0.422393	0.475705
3	4	2	0.5	188	0.719579	0.751568	0.406751	0.411411	0.48606
3	4	3	0.5	188	0.615855	0.7242	0.395798	0.446656	0.454381
3	4	3	0.5	188	0.523531	0.723532	0.402715	0.411742	0.467538
3	4	3	0.5	188	0.553761	0.818362	0.415451	0.4422	0.472944
3	4	3	0.5	188	0.53536	0.741184	0.38	0.435746	0.444422
3	4	3	0.5	188	0.591148	0.720003	0.43348	0.423679	0.478616
3	4	3	0.5	188	0.49038	0.813938	0.3625	0.386667	0.485719
3	4	3	0.5	188	0.599004	0.820323	0.336842	0.397786	0.461243
3	4	3	0.5	188	0.612621	0.815282	0.410909	0.435177	0.480208
3	4	3	0.5	188	0.513302	0.80434	0.343363	0.420554	0.435647
3	4	3	0.5	188	0.57894	0.726865	0.389388	0.45414	0.439405
3	4	3	0.5	188	0.627295	0.74031	0.429249	0.426796	0.482064
3	4	3	0.5	188	0.514121	0.704156	0.432773	0.421408	0.487778
3	4	3	0.5	188	0.591677	0.871624	0.379825	0.443418	0.45099
3	4	3	0.5	188	0.585675	0.747271	0.348879	0.381555	0.470799
3	4	3	0.5	188	0.584897	0.813676	0.417778	0.456436	0.438168
3	4	3	0.5	188	0.559328	0.756925	0.386667	0.438254	0.430027
3	4	3	0.5	188	0.631236	0.70275	0.410233	0.406916	0.486711
3	4	3	0.5	188	0.52979	0.828905	0.410879	0.437984	0.481499
3	4	3	0.5	188	0.556344	0.800088	0.37395	0.423371	0.466141
3	4	3	0.5	188	0.676608	0.730229	0.422034	0.457229	0.461987
4	4	1	0.5	188	0.516692	0.732449	0.455789	0.49821	0.434091
4	4	1	0.5	188	0.539671	0.465748	0.47867	0.50162	0.474203
4	4	1	0.5	188	0.425809	0.648139	0.462424	0.50675	0.466404
4	4	1	0.5	188	0.497695	0.665118	0.464921	0.50214	0.454941
4	4	1	0.5	188	0.586045	0.675382	0.434711	0.49718	0.435136
4	4	1	0.5	188	0.539003	0.547156	0.453143	0.505958	0.450313
4	4	1	0.5	188	0.561892	0.510446	0.467568	0.503642	0.46269
4	4	1	0.5	188	0.579574	0.552789	0.459726	0.493266	0.450177
4	4	1	0.5	188	0.513509	0.599185	0.455586	0.50009	0.456406
4	4	1	0.5	188	0.520137	0.633561	0.437535	0.497183	0.437475
4	4	1	0.5	188	0.605352	0.674269	0.468407	0.498467	0.470481
4	4	1	0.5	188	0.455449	0.667536	0.467052	0.48948	0.465862
4	4	1	0.5	188	0.515326	0.612159	0.472159	0.494224	0.466066
4	4	1	0.5	188	0.515313	0.621567	0.442532	0.505549	0.444437
4	4	1	0.5	188	0.599792	0.503828	0.428736	0.504591	0.431967
4	4	1	0.5	188	0.393587	0.595816	0.459026	0.512079	0.453549
4	4	1	0.5	188	0.559384	0.589522	0.45752	0.495934	0.445282
4	4	1	0.5	188	0.629953	0.47514	0.476374	0.490311	0.46372
4	4	1	0.5	188	0.487615	0.666013	0.472432	0.511156	0.457223
4	4	1	0.5	188	0.501592	0.57886	0.449577	0.505201	0.446981
4	4	2	0.5	188	0.562771	0.593173	0.426368	0.419895	0.503491
4	4	2	0.5	188	0.560944	0.54841	0.42063	0.429257	0.507715
4	4	2	0.5	188	0.464857	0.641036	0.434078	0.415605	0.490523
4	4	2	0.5	188	0.485968	0.458211	0.438746	0.452338	0.491168
4	4	2	0.5	188	0.348555	0.739114	0.406218	0.401339	0.48438
4	4	2	0.5	188	0.484579	0.694708	0.414876	0.420418	0.499506
4	4	2	0.5	188	0.607646	0.572116	0.469186	0.461803	0.505696
4	4	2	0.5	188	0.591936	0.63843	0.457143	0.452714	0.505471
4	4	2	0.5	188	0.543186	0.594385	0.436316	0.418878	0.513119
4	4	2	0.5	188	0.532775	0.666373	0.437534	0.418413	0.486988
4	4	2	0.5	188	0.510643	0.601642	0.426184	0.434183	0.505073
4	4	2	0.5	188	0.366722	0.680656	0.386118	0.38988	0.500838
4	4	2	0.5	188	0.619555	0.577057	0.432708	0.446902	0.503639
4	4	2	0.5	188	0.479337	0.668618	0.420485	0.433109	0.496628
4	4	2	0.5	188	0.614236	0.592251	0.447934	0.443296	0.520334
4	4	2	0.5	188	0.546298	0.616273	0.442932	0.456885	0.50195
4	4	2	0.5	188	0.544551	0.616385	0.451444	0.429971	0.49866
4	4	2	0.5	188	0.520108	0.62802	0.469867	0.453121	0.503848
4	4	2	0.5	188	0.450346	0.724846	0.445876	0.434104	0.501651
4	4	2	0.5	188	0.57039	0.607202	0.414327	0.422649	0.493713
4	4	3	0.5	188	0.576457	0.5561	0.434091	0.44483	0.4874
4	4	3	0.5	188	0.633443	0.67544	0.393367	0.453599	0.446384
4	4	3	0.5	188	0.395498	0.708368	0.378016	0.415355	0.462716
4	4	3	0.5	188	0.503838	0.730652	0.392308	0.433268	0.465422
4	4	3	0.5	188	0.433318	0.672472	0.393367	0.423476	0.459041
4	4	3	0.5	188	0.555463	0.712887	0.4	0.429841	0.478669
4	4	3	0.5	188	0.464536	0.637175	0.386486	0.434755	0.46522
4	4	3	0.5	188	0.449997	0.600812	0.388108	0.417444	0.47405
4	4	3	0.5	188	0.464647	0.654977	0.396206	0.45961	0.457114
4	4	3	0.5	188	0.501456	0.670632	0.384239	0.401627	0.470697
4	4	3	0.5	188	0.585333	0.60206	0.381579	0.420103	0.47217
4	4	3	0.5	188	0.46333	0.654981	0.388235	0.435916	0.461233
4	4	3	0.5	188	0.507182	0.641961	0.429428	0.451364	0.464136
4	4	3	0.5	188	0.49534	0.773664	0.423881	0.450059	0.474741
4	4	3	0.5	188	0.577025	0.583295	0.424931	0.469622	0.439379
4	4	3	0.5	188	0.494004	0.569945	0.4125	0.447107	0.471518
4	4	3	0.5	188	0.564801	0.645074	0.381421	0.43442	0.453799
4	4	3	0.5	188	0.497019	0.655702	0.39071	0.445874	0.460673
4	4	3	0.5	188	0.534335	0.739726	0.416146	0.453098	0.457583
4	4	3	0.5	188	0.4455	0.583951	0.426596	0.454146	0.484903
5	4	1	0.5	188	0.523306	0.502645	0.483128	0.506175	0.477767
5	4	1	0.5	188	0.444718	0.489658	0.45726	0.507782	0.445629
5	4	1	0.5	188	0.598558	0.426111	0.480842	0.497088	0.469911
5	4	1	0.5	188	0.386962	0.480878	0.4568	0.508253	0.452669
5	4	1	0.5	188	0.444823	0.563331	0.442471	0.507177	0.451506
5	4	1	0.5	188	0.515601	0.577191	0.468583	0.495881	0.464413
5	4	1	0.5	188	0.344617	0.586087	0.444444	0.502114	0.448073
5	4	1	0.5	188	0.477576	0.520987	0.445228	0.504217	0.446391
5	4	1	0.5	188	0.511196	0.445358	0.444161	0.484656	0.449733
5	4	1	0.5	188	0.364271	0.434893	0.4484	0.506824	0.462237
5	4	1	0.5	188	0.415323	0.514921	0.440241	0.498058	0.455464
[truncated: 23,209 more rows]

## Sheet: Supplemental_Data_5
nFounders	G	mode	generation	QstMat	QstPat	SexRatio	patGE	matGE
[truncated: 32,400 more rows]

[truncated: 1 more sheets: Supplemental_Data_6]
